# Supplementary material for: Variability in monocular and binocular fixation during standard automated perimetry
Source: PLoS One. 2018 Nov 21;13(11):e0207517. doi: 10.1371/journal.pone.0207517 (PMC6248984; doi:10.1371/journal.pone.0207517)
Supplement: S1 File — (XLSX) [file pone.0207517.s001.xlsx]

## Sheet: Demographic data
	Age	Gende	Dominant Eye	Log MAR		Spherical Equivalent		Astigmatism		Axial Length		Intraocular puressure
				Dominant Eye	Non Dominant Eye	Dominant Eye	Non Dominant Eye	Dominant Eye	Non Dominant Eye	Dominant Eye	Non Dominant Eye	Dominant Eye	Non Dominant Eye
GT1	21	F	R	-0.30103	-0.30103	-3.25	-2.625	-0.5	-0.25	24.38	24.5	13.7	12.3
GT2	21	F	R	-0.30103	-0.30103	-3.25	-2.75	0	0	24.05	24.21	15.7	14.6
GT3	21	F	R	-0.30103	-0.30103	-4.625	-4.75	-0.25	0	25.7	25.94	11.7	12.7
GT4	22	F	L	-0.30103	-0.30103	-2.63	-2.875	-0.25	-0.25	24.3	24.29	10.3	9.7
GT5	21	F	R	-0.30103	-0.30103	-1.125	-0.75	-0.75	-1	23.69	23.52	13.7	11.7
GT6	21	F	R	-0.30103	-0.30103	-4.875	-5	-1.25	-1	24.58	24.65	9	8
GT7	21	F	R	-0.30103	-0.30103	-0.5	-2.125	-1	-0.75	23.42	23.95	13.7	13.7
GT8	22	M	L	-0.30103	-0.30103	-2.75	-3.125	0	-0.25	24.82	25.05	12.7	13
GT9	21	F	L	-0.30103	-0.30103	-1	-1	-0.5	-0.5	23.92	23.87	14.3	14
GT10	21	F	R	-0.30103	-0.30103	-0.75	0.5	0	0	23.94	23.38	15.3	19.3
GT11	22	M	R	-0.30103	-0.30103	-0.875	-0.5	-0.25	-0.5	24.34	24.25	13.7	12.3
GT12	21	M	R	-0.176091	-0.176091	-5.5	-4.75	0	-0.5	24.94	24.56	11.3	13.3
GT13	21	M	R	-0.30103	-0.30103	-0.75	0	-0.5	-0.5	24.99	24.99	10.3	10
GT14	21	F	L	-0.30103	-0.30103	-3	-3.5	-1	-0.5	24.67	24.7	12	12
GT15	21	F	R	-0.30103	-0.30103	-5.875	-6	-0.75	-0.5	26.17	26.17	17.3	16.7
GT16	22	F	R	-0.30103	-0.30103	-4.75	-5.125	0	-0.25	24.25	24.19	14	14.3
GT17	22	F	L	-0.30103	-0.30103	-6	-6.5	0	0	25.15	25.07	16.7	14
GT18	23	F	R	-0.176091	-0.176091	-6.5	-7.5	0	0	26.41	26.68	11	11
GT19	22	F	R	-0.30103	-0.30103	0	0.875	-0.5	-0.25	21.4	21.24	14	14.3
GT20	24	F	R	-0.176091	-0.176091	-5	-5	0	0	26.03	25.91	13.7	12.7
GT21	23	F	R	-0.30103	-0.30103	-5.125	-5.125	-0.25	-0.25	25.47	25.39	11	13.5
GT22	22	F	R	-0.30103	-0.30103	-2.5	-2.5	0	0	23.93	23.92	16.3	14
GT23	21	M	L	-0.30103	-0.30103	-1.25	-1	-0.5	0	23.91	23.99	14.3	14.7
GT24	22	M	R	-0.30103	-0.30103	-2.5	-2.25	0	0	24.4	24.35	16.7	17.3
GT25	21	F	R	-0.30103	-0.30103	-0.25	-0.125	-1	-0.75	22.72	22.91	12	12
GT26	22	M	R	-0.30103	-0.30103	-0.25	-0.25	0	0	23.95	24.04	12	13.3
GT27	21	F	L	-0.30103	-0.30103	-7.125	-8.25	-1.25	-1.5	26.48	26.83	11	12.3
GT28	24	F	R	-0.176091	-0.176091	-4.625	-4.875	-0.75	-0.75	25.24	25.67	15.7	17
GT29	21	F	R	-0.30103	-0.30103	-0.875	-1	-0.25	-0.5	24.57	24.54	14.3	15.7
GT30	21	F	L	-0.30103	-0.30103	-4.125	-4.125	-0.75	-0.75	24.57	24.46	17.3	15.3
GT31	21	F	R	-0.30103	-0.30103	-5	-5.25	0	-1	25.11	25.16	12.3	15.3
GT32	21	F	R	-0.30103	-0.30103	-4.75	-3.875	0	-0.75	25.46	25.1	16.3	16.3
GT33	22	F	R	-0.176091	-0.176091	-9.125	-11.125	-0.25	-1.25	27.2	26.92	14.7	12.7
GT34	29	F	R	-0.176091	-0.176091	-0.375	-0.375	-0.25	-0.25	23.44	23.34	13	11
GT35	26	F	L	-0.30103	-0.30103	-5.25		-1	-0.5	25.95	25.99

## Sheet: Visual field data
	Mean Deviation			Visual Field Index			Pattern Standard Deviation			Fovea Threshold			Test duration			False Positive			False Positive			Fixation Loss				Right Eye	Right Eye	Right Eye	Right Eye	Right Eye	Right Eye	Right Eye	Right Eye	Right Eye	Right Eye	Right Eye	Right Eye	Right Eye	Right Eye	Right Eye	Right Eye	Right Eye	Right Eye	Right Eye	Right Eye	Right Eye	Right Eye	Right Eye	Right Eye
	Dominant Eye	Non Dominant Eye	Biocular	Dominant Eye	Non Dominant Eye	Biocular	Dominant Eye	Non Dominant Eye	Biocular	Dominant Eye	Non Dominant Eye	Biocular	Dominant Eye	Non Dominant Eye	Biocular	Dominant Eye	Non Dominant Eye	Biocular	Dominant Eye	Non Dominant Eye	Biocular	Dominant Eye	Non Dominant Eye	Biocular		Visual field index	Mean deviation	Pattern Standard Deviation	Fixation loss	False positive	False negative	Test duration	Fovea threshold	TH_1	TH_2	TH_3	TH_4	TH_5	TH_6	TH_7	TH_8	TH_9	TH_10	TH_11	TH_12	TH_13	TH_14	TH_15	TH_16
GT1	1.16	1.59	1.85	100	100	99	1.35	1.35	2.03	43	43	41	241	241	246	0	0	0	0	0	0	7.692	7.692			100	1.16	1.04	0	2	0	247	41						33	33	33	33			35	31	32	33	33
GT2	1.15	0.88	3.55	99	100	100	1.3	1.3	1.14	40	40	43	240	240	235	2	2	0	0	0	0	0	0			99	1.15	1.41	0	0	0	254	42						29	27	23	25			35	33	33	31	32
GT3	1.65	1.5	2.93	100	99	100	1.52	1.52	1.26	39	39	41	261	261	236	0	0	0	0	0	0	7.69231	7.69231			100	1.65	1.57	6.25	0	0	249	41						32	30	30	30			33	33	35	33	32
GT4	-0.07	-0.45	2.6	100	100	99	1.28	1.28	1.45	42	42	40	221	221	257	0	0	0	0	0	0	7.692	7.692			100	-0.45	1.26	0	0	0	254	39						32	31	29	29			32	32	32	32	31
GT5	0.81	0.78	1.31	99	99	100	1.46	1.46	1.21	39	39	37	189	189	260	0	0	0	0	0	0	0	0			100	0.81	1.37	7.143	0	2	255	40						33	24	30	31			31	33	33	31	31
GT6	0.39	-0.59	1.22	100	100	100	1.07	1.07	1.05	41	41	44	245	245	235	1	1	0	0	0	0	0	0			99	0.39	1.53	0	0	0	253	39						30	28	32	33			31	31	33	33	33
GT7	1.08	1.3	2.41	100	100	99	1.41	1.41	1.56	41	41	43	245	245	251	0	0	3	0	0	5	0	0			100	1.08	1.21	0	0	0	231	41						30	31	32	32			34	31	32	33	31
GT8	0.89	1.16	2.64	100	100	100	0.99	0.99	1.18	41	41	40	270	270	241	0	0	1	0	0	0	0	0			100	1.16	1.11	7.69231	0	0	227	40						28	30	32	30			32	33	32	33	32
GT9	1.08	1.69	2.98	99	99	99	1.39	1.39	1.63	36	36	41	266	266	280	0	0	0	0	0	2	14.2857	14.2857			100	1.69	1.11	0	1	0	231	44						33	30	33	33			33	33	34	33	34
GT10	0.92	1.01	0.96	100	100	100	1.17	1.17	1.16	40	40	42	224	224	223	0	0	0	0	0	0	0	0			100	0.92	1.46	0	0	0	238	43						33	30	31	30			32	32	34	35	33
GT11	1.34	1.77	2.66	100	100	98	1.53	1.53	1.81	37	37	42	234	234	240	0	0	0	0	0	1	7.69231	7.69231			100	1.34	1.22	0	0	0	242	41						32	30	31	33			34	31	31	33	32
GT12	-1.58	-0.89	-0.49	100	100	100	1.47	1.47	1.21	41	41	40	226	226	246	0	0	0	0	0	0	0	0			99	-1.58	1.55	0	0	0	301	37						30	29	28	27			28	30	31	32	30
GT13	0.27	0.77	1.62	100	100	100	0.95	0.95	1.22	40	40	40	230	230	254	0	0	2	0	0	0	0	0			100	0.27	1.25	0	0	0	209	41						33	32	29	31			32	32	33	31	31
GT14	1.28	0.58	1.39	100	100	100	1.27	1.27	1.01	40	40	43	258	258	281	1	1	0	0	0	0	0	0			99	0.58	1.94	7.14286	4	0	328	41						32	29	33	30			30	31	34	35	33
GT15	-1.28	-1.69	-1.37	100	100	100	1.16	1.16	1.15	41	41	41	256	256	254	1	1	1	0	0	0	2.27273	2.27273			100	-1.28	1.4	6.66667	0	0	246	38						29	27	27	27			31	33	29	29	31
GT16	0.86	1.08	3.2	100	100	100	1.32	1.32	1.19	41	41	42	267	267	263	3	3	0	0	0	0	0	0			100	0.86	1.26	0	1	0	242	40						33	33	33	33			34	32	32	33	32
GT17	1.15	1.24	2.98	100	100	100	1.58	1.58	0.96	40	40	43	264	264	237	0	0	0	0	0	0	0	0			100	1.24	1.22	0	0	0	236	42						33	34	34	31			33	32	34	34	34
GT18	0.56	0.45	1.65	100	100	100	1.41	1.41	1.3	43	43	45	254	254	247	0	0	0	0	0	0	14.286	14.286			100	0.56	1.3	0	1	0	268	40						34	31	33	31			32	32	32	34	31
GT19	1.29	1.57	2.88	100	100	100	1.53	1.53	1.45	39	39	39	238	238	249	0	0	0	1	1	0	0	0			100	1.29	1.32	0	1	0	258	40						31	31	30	30			33	30	31	32	32
GT20	-0.25	-0.28	-0.02	100	99	100	1.79	1.79	1.08	41	41	43	250	250	234	0	0	0	0	0	0	0	0			100	-0.25	0.94	0	0	0	249	38						30	31	29	32			32	31	32	33	31
GT21	0.84	0.12	1.86	99	100	100	1.38	1.38	1.28	40	40	42	260	260	241	0	0	0	0	0	0	0	0			100	0.84	1.04	0	0	0	241	39						30	31	31	29			31	32	33	34	33
GT22	1.17	0.3	1.61	100	100	100	1.34	1.34	1.54	39	39	42	216	216	260	4	4	1	0	0	0	0	0			100	1.17	1.37	6.25	0	0	242	38						30	30	31	31			32	32	32	33	33
GT23	2.44	1.58	3.13	100	100	100	1.32	1.32	1.7	41	41	42	255	255	265	1	1	0	0	0	0	0	0			99	1.58	2.07	7.69231	0	0	228	41						35	34	34	34			35	33	33	35	32
GT24	1.79	1.62	3.1	100	100	99	1.67	1.67	2.41	39	39	39	251	251	258	0	0	0	0	0	0	6.667	6.667			100	1.79	1.23	0	0	0	249	43						34	34	33	32			36	32	34	33	33
GT25	1.88	0.88	1.99	99	98	99	2	2	1.72	38	38	38	272	272	254	0	0	0	0	0	1	0	0			100	1.88	1.24	0	0	0	233	39						31	28	32	33			35	33	31	33	33
GT26	0.32	1.1	2.01	100	100	100	1.53	1.53	1.12	41	41	41	225	225	228	0	0	0	0	0	0	7.69231	7.69231			100	0.32	1.28	0	0	0	210	42						30	29	31	31			34	32	33	31	31
GT27	1.42	0.54	1.87	99	99.7714	100	1.89	1.26	1.2	43	39	41	268	254	242	0	0	1	1	0	0	0	0			100	0.54	1.31	7.14286	0	0	230	38						29	30	29	27			34	35	34	31	29
GT28	-0.67	-0.21	0.71	100	100	100	1.32	1.11	1.19	38	40	41	238	227	233	0	0	0	0	0	0	0	7.69231			99	-0.67	1.56	7.69231	0	0	259	41						31	31	29	28			31	30	32	31	30
GT29	2.13	1.91	3.33	100	100	100	1.14	1.11	1.21	42	44	42	217	231	252	0	1	0	0	0	0	0	0			100	2.13	1.24	0	0	0	220	41						34	31	32	33			33	34	34	35	32
GT30	0.65	0.76	1.7	100	99	100	0.94	1.94	1.29	39	41	44	256	328	266	0	4	0	0	0	0	8.33333	7.14286			99	0.76	1.81	0	1	0	251	38						32	29	30	34			32	33	32	34	33
GT31	1.53	1.46	2.53	100	100	100	1.42	1.22	1.17	38	42	42	238	236	248	0	0	0	0	0	0	0	0			100	1.53	1.16	0	0	0	252	41						33	32	34	33			32	33	34	33	34
GT32	0.15	0.3	1.54	100	99	100	1.37	2.07	1.48	43	41	41	231	228	242	1	0	0	0	0	0	7.692	7.69231			100	0.15	1.33	7.14	0	0	279	39						26	27	31	31			31	31	30	31	29
GT33	-1.63	-1.75	-0.55	100	100	100	1.24	1.31	1.42	39	38	42	224	230	251	0	0	3	0	0	0	0	7.14286			99	-1.63	1.68	0	0	0	273	38						27	30	28	26			30	31	31	32	29
GT34	1.58	1.16	2.64	100	99	100	1.54	1.81	1.43	40	38	40	268	251	254	0	1	1	0	0	0	0	0			100	1.58	1.42	7.69231	2	0	236	40						36	34	32	31			34	33	32	35	34
GT35	-1.82	-1.97	-0.64	99	99	99	1.35	1.48	1.52	38	36	40	258	279	251	0	0	0	0	0	0	0	0			99	-2.97	1.48	0	0	0	279	36						28	24	27	25			27	28	27	29	27
[truncated: 228 more columns]

## Sheet: Fixation data
Fovea Test	Fovea Test	Fovea Test	Fovea Test	Fovea Test	Fovea Test	Fovea Test	Fovea Test	Fovea Test	Fovea Test	Fovea Test	Fovea Test	Fovea Test	Fovea Test	Fovea Test	Fovea Test	Fovea Test	Fovea Test	Fovea Test	Fovea Test	Fovea Test	Fovea Test	Fovea Test	Fovea Test	Fovea Test	Fovea Test	Fovea Test	Fovea Test	Fovea Test	Fovea Test	Fovea Test	Fovea Test	Fovea Test	Fovea Test	Fovea Test	Fovea Test	Fovea Test	Fovea Test	Fovea Test	Fovea Test	Fovea Test	Fovea Test	Fovea Test	Fovea Test	Fovea Test	Fovea Test	Fovea Test	Fovea Test	Fovea Test	Fovea Test
Dominant Eye	Dominant Eye	Dominant Eye	Dominant Eye	Dominant Eye	Dominant Eye	Dominant Eye	Dominant Eye	Dominant Eye	Dominant Eye	Dominant Eye	Dominant Eye	Dominant Eye	Dominant Eye	Dominant Eye	Dominant Eye	Dominant Eye	Dominant Eye	Dominant Eye	Dominant Eye	Dominant Eye	Dominant Eye	Dominant Eye	Dominant Eye	Dominant Eye	Dominant Eye	Dominant Eye	Dominant Eye	Dominant Eye	Dominant Eye	Dominant Eye	Dominant Eye	Dominant Eye	Dominant Eye	Dominant Eye	Dominant Eye	Dominant Eye	Dominant Eye	Dominant Eye	Dominant Eye	Dominant Eye	Dominant Eye	Dominant Eye	Dominant Eye	Dominant Eye	Dominant Eye	Dominant Eye	Dominant Eye	Dominant Eye	Dominant Eye
GT1_Xdeg	GT1_Ydeg	GT1_XYdeg	GT2_Xdeg	GT2_Ydeg	GT2_XYdeg	GT3_Xdeg	GT3_Ydeg	GT3_XYdeg	GT4_Xdeg	GT4_Ydeg	GT4_XYdeg	GT5_Xdeg	GT5_Ydeg	GT5_XYdeg	GT6_Xdeg	GT6_Ydeg	GT6_XYdeg	GT7_Xdeg	GT7_Ydeg	GT7_XYdeg	GT8_Xdeg	GT8_Ydeg	GT8_XYdeg	GT9_Xdeg	GT9_Ydeg	GT9_XYdeg	GT10_Xdeg	GT10_Ydeg	GT10_XYdeg	GT11_Xdeg	GT11_Ydeg	GT11_XYdeg	GT12_Xdeg	GT12_Ydeg	GT12_XYdeg	GT13_Xdeg	GT13_Ydeg	GT13_XYdeg	GT14_Xdeg	GT14_Ydeg	GT14_XYdeg	GT15_Xdeg	GT15_Ydeg	GT15_XYdeg	GT16_Xdeg	GT16_Ydeg	GT16_XYdeg	GT17_Xdeg	GT17_Ydeg
0.531988	1.67933	1.76158	0.233316	-0.465517	0.520713	-1.06939	0.676366	1.26533	-1.47766	-0.952276	1.75793	-0.839528	1.69895	1.89506	-0.142085	-1.8019	1.8075	1.23097	1.21101	1.7268	-0.0171256	0.00301723	0.0173893	-0.634383	0.677725	0.928306	-0.525641	-1.54985	1.63657	0.0178723	-0.562056	0.56234	1.02329	1.68013	1.96722	-0.130634	-0.166013	0.211248	-0.519491	-2.18083	2.24185	0.66896	-1.49366	1.63662	-1.00394	0.688107	1.21712	-1.44211	-0.44149
-0.0216394	0.949211	0.949458	0.17192	-0.438518	0.471015	-1.08773	0.65674	1.27062	-1.41647	-0.0143412	1.41654	-0.795323	1.53008	1.72444	-0.126346	-1.83638	1.84072	1.25909	1.19874	1.73847	0.0319181	-0.0161483	0.0357705	-0.630361	0.666756	0.917561	-0.920267	-2.00211	2.20349	0.0292952	-0.564212	0.564972	0.836752	1.58571	1.79294	-0.00865414	-0.176932	0.177144	-0.543057	-2.1338	2.20182	4.45011	2.94927	5.33869	-0.984863	0.677265	1.19526	-1.35664	-0.413584
-0.123059	0.548426	0.562063	0.191395	-0.517215	0.551492	-1.15339	0.660267	1.329	-1.4964	0.331233	1.53262	-0.704483	1.54663	1.69952	-0.0720185	-1.82608	1.8275	1.17477	1.20607	1.68365	-0.044458	0.00285991	0.0445499	-0.631433	0.665451	0.917351	-0.937637	-1.95616	2.16927	0.0431022	-0.576003	0.577613	0.773636	1.76488	1.92699	0.046666	-0.166249	0.172674	-0.536176	-2.0614	2.12999	6.02414	-1.78433	6.28284	-0.927335	0.67636	1.14779	-1.38191	-0.416637
-0.487914	0.217098	0.534034	0.0506229	-0.633981	0.635999	-1.16445	0.656042	1.33654	-1.49623	0.512662	1.58163	-0.679516	1.61882	1.75566	-0.0333914	-1.92679	1.92708	1.19079	1.22816	1.71066	-0.0653518	-0.0400188	0.0766313	-0.634165	0.674541	0.925835	-0.958658	-1.92786	2.15306	0.0853066	-0.563671	0.57009	0.594739	1.16331	1.30652	0.151856	-0.16449	0.223869	-0.461807	-2.04403	2.09555	-0.435734	-3.42677	3.45436	-0.90102	0.631052	1.10003	-1.33203	-0.389822
-0.373165	-0.843241	0.922121	0.114947	-0.46454	0.47855	-1.17135	0.630116	1.33008	-1.46569	0.605998	1.58603	-0.651511	1.60457	1.7318	-0.000999546	-1.92134	1.92134	1.17153	1.23439	1.70182	0.0649281	-0.0523531	0.0834056	-0.644027	0.669449	0.928941	-0.964356	-1.90923	2.13896	0.106514	-0.520781	0.531562	0.706312	1.37777	1.54827	0.291623	-0.128425	0.318649	-0.395427	-2.14726	2.18337	2.36043	-1.74835	2.93741	-0.857204	0.549215	1.01806	-1.27279	-0.334495
-0.546027	-1.39283	1.49604	0.138387	-0.50013	0.518922	-1.23211	0.603374	1.37192	-1.46839	0.664505	1.61175	-0.643854	1.59635	1.7213	-0.0170665	-1.87141	1.87148	1.17518	1.24377	1.71114	0.0134777	-0.094663	0.0956176	-0.655445	0.660409	0.930456	-0.973761	-1.90135	2.1362	0.101832	-0.5255	0.535276	0.712619	1.11317	1.32173	0.455078	-0.0525898	0.458107	-0.288098	-2.14478	2.16404	0.340079	-2.2752	2.30048	-0.847714	0.517683	0.993285	-1.27139	-0.347364
-0.240307	-3.13129	3.14049	0.19101	-0.393959	0.437822	-1.23298	0.604656	1.37327	-1.47043	0.720119	1.6373	-0.641206	1.5366	1.66501	0.0251916	-1.81695	1.81713	1.10338	1.23435	1.65562	-0.0804285	-0.0584214	0.0994072	-0.665303	0.693235	0.960835	-0.961306	-1.88386	2.11496	0.0913723	-0.519697	0.527668	0.972135	0.997863	1.39312	0.756106	0.0337533	0.756859	-0.193074	-2.11626	2.12505	0.678323	2.30296	2.40078	-0.862118	0.425997	0.961624	-1.27597	-0.363826
-0.869748	-1.70197	1.91133	0.196658	-0.362547	0.412449	-1.25789	0.587707	1.38841	-1.45229	0.754804	1.63673	-0.65243	1.49757	1.63352	0.043716	-1.81	1.81053	1.06275	1.23201	1.62705	0.0833958	-0.0544524	0.0995988	-0.624368	0.701768	0.939315	-0.951375	-1.87297	2.10075	0.0765024	-0.522964	0.52853	0.822766	0.364322	0.899819	0.779911	-0.110708	0.787729	-0.101038	-2.13848	2.14087	5.35047	0.17499	5.35333	-0.853951	0.398282	0.942263	-1.28357	-0.337067
-0.91799	-0.137383	0.928213	0.279417	-0.380397	0.471991	-1.28728	0.556017	1.40223	-1.45332	0.767379	1.64348	-0.424753	1.57956	1.63567	0.0332139	-1.83173	1.83203	1.11451	1.23002	1.65984	0.0401959	-0.0994967	0.107309	-0.613686	0.712525	0.940373	-0.907563	-1.8344	2.04663	0.0556986	-0.524086	0.527038	0.797768	0.16173	0.813997	1.15341	-0.0611138	1.15502	-0.0200505	-2.16531	2.1654	2.27263	-3.20883	3.9321	-0.816775	0.306312	0.872324	-1.28848	-0.371804
-1.13384	0.150353	1.14376	0.00926733	-0.733669	0.733727	-1.309	0.486499	1.39648	-1.45048	0.781232	1.64749	-0.378922	1.66958	1.71204	-0.0298455	-1.84076	1.841	1.12537	1.2363	1.67179	-0.0793764	-0.0740823	0.108576	-0.616662	0.716923	0.945648	-0.870793	-1.80923	2.00789	0.0542871	-0.526683	0.529473	0.874999	0.0679048	0.87763	1.13584	-0.180826	1.15014	0.0548506	-2.28381	2.28446	0.894738	3.49966	3.61223	-0.806501	0.268424	0.849997	-0.776674	1.48399
-0.973847	0.294304	1.01735	-0.505854	-1.0997	1.21046	-1.32975	0.424157	1.39576	-1.46035	0.833038	1.68124	-0.327814	1.71073	1.74186	-0.234909	-2.18261	2.19522	1.14975	1.23755	1.68922	-0.0369896	-0.105245	0.111556	-0.582387	0.760445	0.957837	-0.819971	-1.78815	1.96719	0.0437991	-0.531566	0.533368	0.923605	0.0544572	0.925209	1.3577	-0.214297	1.37451	0.110745	-2.43317	2.43568	0.966361	0.983175	1.37858	-0.802471	0.256851	0.842575	-0.67093	-0.9655
-1.42114	-0.22755	1.43924	-0.030908	3.70086	3.70098	-1.37312	0.378094	1.42422	-1.47448	0.844483	1.69919	-0.290841	1.75563	1.77956	-0.295835	-2.05052	2.07175	1.1164	1.24862	1.67494	0.0456593	-0.102743	0.112432	-0.544753	0.795002	0.963734	-0.797967	-1.78452	1.9548	0.0297056	-0.537965	0.538784	0.76983	-0.285647	0.821117	1.56984	-0.205217	1.58319	0.218327	-2.46702	2.47666	1.77672	2.8164	3.33	-0.82973	0.257633	0.868808	-0.486244	-0.63977
-1.52636	-0.499881	1.60613	-0.28928	1.77428	1.79771	-1.39457	0.311121	1.42885	-1.45855	0.857664	1.69203	-0.283551	1.74468	1.76757	-0.373602	-1.98897	2.02375	1.14276	1.23542	1.6829	-0.0262835	-0.111342	0.114403	-0.498141	0.822943	0.961966	-0.69221	-1.89877	2.02101	0.00271477	-0.51991	0.519918	0.701597	-0.632421	0.944561	1.69887	-0.180561	1.70844	0.303945	-2.41133	2.43041	2.96789	-3.78743	4.81175	-0.873221	0.230098	0.903028	-0.652909	-0.938035
0.781713	1.08483	1.33714	-0.307794	-0.244629	0.393167	-1.35386	0.249131	1.37659	-1.43103	0.824328	1.65148	-0.265674	1.73722	1.75742	-0.443277	-1.97876	2.0278	1.12922	1.22787	1.66817	-0.0823438	-0.0847376	0.118157	-0.438125	0.860432	0.965555	-0.652219	-1.90156	2.01031	-0.0103025	-0.511038	0.511142	0.644692	-0.805326	1.03159	1.76464	-0.228682	1.77939	0.31185	-2.60172	2.62034	1.18009	-4.26764	4.42779	-0.914358	0.219512	0.940339	-0.390961	-0.522027
0.394135	1.04544	1.11726	-0.377628	-0.878171	0.955922	-1.19906	0.308444	1.23809	-1.36358	0.77172	1.56681	-0.253453	1.73362	1.75205	-0.532376	-1.95266	2.02394	1.12479	1.21886	1.65855	0.0804852	-0.0932251	0.123162	-0.377107	0.904221	0.979707	-0.636351	-1.90794	2.01126	-0.0427309	-0.524672	0.526409	0.540723	-0.961377	1.10301	1.82774	-0.278996	1.84891	0.36364	-2.66709	2.69177	-0.508288	-2.80678	2.85243	-0.957127	0.184846	0.974812	-0.42849	-0.550058
1.24423	1.14094	1.68816	-0.365657	-1.06858	1.12941	-1.16589	0.328701	1.21134	-1.26995	0.690567	1.44556	-0.243299	1.74981	1.76665	-0.582986	-1.95466	2.03975	1.13457	1.20632	1.65603	-0.061673	-0.106929	0.123439	-0.321825	0.935649	0.989449	-0.600152	-1.93264	2.02368	-0.051758	-0.512923	0.515527	0.452884	-0.964993	1.06598	1.8467	-0.347138	1.87904	0.371528	-2.73522	2.76034	1.90924	-2.84232	3.42403	-0.986522	0.124893	0.994396	-0.320022	-0.491962
1.04346	1.25969	1.63574	-0.322043	-1.0684	1.11588	-1.15116	0.315987	1.19374	-1.19839	0.607697	1.34367	-0.232129	1.76146	1.77669	-0.63002	-1.87361	1.9767	1.17157	1.1905	1.67029	-0.0910944	-0.0878999	0.126588	-0.265725	0.96434	1.00028	-0.578031	-1.9516	2.0354	-0.0605423	-0.514591	0.51814	0.359745	-1.11244	1.16916	1.88722	-0.42264	1.93397	0.379316	-2.7495	2.77554	1.3073	-2.52904	2.84694	-0.990075	0.0980556	0.994919	-0.313117	-0.508391
1.12166	0.556269	1.25202	-0.170315	-0.70704	0.727264	-0.832913	0.350362	0.903602	-1.15927	0.482983	1.25586	-0.209664	1.77601	1.78834	-0.718116	-1.90001	2.03119	1.17302	1.19231	1.6726	-0.0804212	-0.0995035	0.12794	-0.250455	0.9846	1.01596	-0.51295	-2.01703	2.08123	-0.0652959	-0.512665	0.516806	0.407278	-0.877953	0.96782	1.89457	-0.422727	1.94116	0.355569	-2.45119	2.47684	1.62597	-2.2698	2.79209	-0.999398	0.0472712	1.00052	-0.304905	-0.518142
0.621115	0.213067	0.656644	-0.00689599	-0.432522	0.432577	-0.549619	0.437593	0.702544	-1.12267	0.383549	1.18638	-0.21114	1.78161	1.79408	-0.765342	-1.90872	2.05645	1.15586	1.19635	1.66351	0.120334	-0.0465793	0.129035	-0.239267	0.986974	1.01556	-0.484539	-2.04194	2.09865	-0.0611013	-0.52648	0.530014	0.457535	-0.5361	0.704799	1.87859	-0.423366	1.9257	-0.0412995	-3.09117	3.09144	1.24384	1.04851	1.62681	-1.00801	-0.00505281	1.00802	-0.325219	-0.50645
-0.380341	-0.421127	0.567457	0.0606801	-0.394216	0.398859	-0.449138	0.438622	0.627785	-1.04922	0.333785	1.10104	-0.200236	1.78311	1.79431	-0.782849	-1.70479	1.87594	1.15494	1.20734	1.6708	-0.0839841	-0.0993744	0.13011	-0.209993	1.00944	1.03106	-0.453822	-2.06906	2.11825	-0.0571506	-0.524592	0.527695	0.354993	-0.690552	0.776455	1.83524	-0.454206	1.89061	-0.0874213	-2.99719	2.99846	2.9131	-2.23595	3.67227	-1.01268	-0.0137991	1.01277	-0.302838	-0.526767
1.19889	0.585075	1.33404	0.103756	-0.409567	0.422504	-0.496315	0.410334	0.643974	-0.824705	0.126143	0.834297	0.253514	0.507601	0.567387	-0.797729	-1.67424	1.85458	1.13621	1.21273	1.66183	0.0316678	-0.127695	0.131563	-0.205362	1.01772	1.03823	-0.450314	-2.09945	2.1472	-0.0387741	-0.515795	0.51725	0.242878	-0.824722	0.859742	1.79784	-0.471956	1.85875	-0.129314	-2.91935	2.92221	5.58481	-1.10172	5.69244	-1.00246	-0.0158354	1.00258	-0.32866	-0.511726
-0.482979	-3.47001	3.50346	0.178394	-0.585953	0.612508	-0.534247	0.368785	0.64917	-0.619025	0.0528223	0.621274	0.124992	0.359704	0.380802	-0.779719	-1.65377	1.82836	1.15602	1.21834	1.6795	0.104331	-0.0849235	0.134525	-0.205195	1.00735	1.02804	-0.432472	-2.10287	2.14688	-0.0174811	-0.505483	0.505785	0.095548	-1.10179	1.10592	1.7433	-0.486709	1.80996	-0.191515	-2.88601	2.89236	1.52421	-1.22297	1.95419	-0.956625	-0.01377	0.956724	-0.337783	-0.513249
0.547154	-1.14819	1.27189	0.199555	-0.741443	0.767828	-0.529402	0.388653	0.656748	-0.639277	0.164266	0.660044	0.0292278	0.23558	0.237386	-0.770772	-1.61392	1.78853	1.20074	1.23018	1.71905	-0.0864477	-0.107797	0.138179	-0.202343	0.985304	1.00587	-0.459665	-2.10768	2.15722	0.0072899	-0.509663	0.509715	-0.0162172	-1.18603	1.18614	1.67609	-0.515719	1.75364	-0.181504	-2.81591	2.82175	3.91939	-1.86127	4.33889	-0.933374	0.00105393	0.933375	-0.335571	-0.522493
0.645272	-0.349568	0.733876	0.178443	-0.712668	0.734668	-0.589139	0.411537	0.718642	-0.648489	0.203748	0.679743	0.0152749	0.197762	0.198351	-0.767187	-1.62523	1.79721	1.23445	1.23555	1.74655	-0.105304	-0.0919034	0.139769	-0.209705	0.960996	0.98361	-0.490234	-2.08407	2.14096	0.0260116	-0.5186	0.519252	-0.0234612	-0.954017	0.954306	1.59462	-0.50791	1.67356	-0.148147	-2.8808	2.8846	1.58403	-1.40959	2.1204	-0.965156	-0.091653	0.969498	-0.338558	-0.532004
0.540261	0.157554	0.562766	0.20651	-0.876358	0.900361	-0.621837	0.424439	0.752881	-0.67216	0.206786	0.703249	0.0148775	0.115813	0.116765	-0.756439	-1.63254	1.79927	1.32575	1.16116	1.76236	0.105795	-0.10675	0.150294	-0.205409	0.933656	0.955984	-0.490911	-2.05637	2.11415	0.0444784	-0.511043	0.512975	-0.0981385	-0.954343	0.959376	1.50544	-0.547904	1.60205	-0.125909	-2.89975	2.90248	0.170215	-1.14003	1.15267	-0.982284	-0.156446	0.994664	-0.333291	-0.535465
0.436737	0.0527163	0.439907	0.210613	-0.835968	0.862091	-0.602625	0.430549	0.740628	-0.692519	0.178785	0.715225	0.0323784	0.0544189	0.0633228	-0.751748	-1.62291	1.78857	1.28558	1.16413	1.73433	-0.0416636	-0.144706	0.150585	-0.214958	0.912459	0.937438	-0.504032	-2.03214	2.09371	0.0648022	-0.510446	0.514543	-0.15095	-1.0455	1.05634	1.44998	-0.581648	1.56229	-0.115825	-2.78019	2.7826	2.78107	-2.23094	3.56531	-1.01023	-0.259544	1.04304	-0.417059	-0.584748
0.35788	-0.0429993	0.360454	0.235916	-0.927713	0.95724	-0.605625	0.417788	0.73575	-0.676648	0.149237	0.69291	0.0553617	0.0187157	0.0584397	-0.727807	-1.64337	1.79732	1.27367	1.16777	1.72798	-0.124736	-0.0870088	0.152085	-0.216954	0.894876	0.9208	-0.505723	-2.02348	2.08572	0.0681306	-0.492495	0.497185	-0.21335	-1.05633	1.07766	1.37327	-0.61075	1.50296	-0.106624	-2.7107	2.7128	6.25035	-2.46419	6.71857	-1.01437	-0.302234	1.05844	-0.418122	-0.611722
-0.548894	-0.072475	0.553658	0.239409	-0.97922	1.00806	-0.548195	0.440293	0.703119	-0.708891	0.163927	0.727597	0.0949035	0.00140951	0.094914	-0.704963	-1.6499	1.79419	1.27747	1.1965	1.7503	-0.0942545	-0.122388	0.154476	-0.198098	0.869703	0.891979	-0.530752	-2.01224	2.08106	0.0847631	-0.492245	0.499489	-0.265764	-1.06107	1.09384	1.32473	-0.668285	1.48375	-0.0804137	-2.72758	2.72877	0.735635	-1.82283	1.96568	-1.04	-0.428764	1.12492	-0.397098	-0.626727
-0.688393	-0.12912	0.700398	0.202891	-1.06593	1.08507	-0.635139	0.435311	0.769998	-0.630673	0.142609	0.646595	0.230378	0.03086	0.232436	-0.661512	-1.696	1.82044	1.18466	1.19332	1.68149	-0.0974485	-0.123525	0.157336	-0.183856	0.845288	0.865052	-0.563269	-2.02263	2.0996	0.0823514	-0.46641	0.473624	-0.397953	-1.30582	1.36511	1.27619	-0.687713	1.44969	-0.0578082	-2.76849	2.7691	2.76513	-4.58768	5.35656	-1.02769	-0.470389	1.13023	-0.417006	-0.621353
-0.756436	-0.12794	0.76718	0.159555	-1.11087	1.12227	-0.735458	0.442743	0.858441	-0.909346	0.181928	0.927366	0.280159	0.0869107	0.29333	-0.62228	-1.71822	1.82743	1.14856	1.21345	1.67082	-0.0751056	-0.13936	0.15831	-0.166971	0.804849	0.821986	-0.599319	-2.00329	2.09102	0.0833135	-0.454888	0.462455	-0.575643	-2.05087	2.13013	1.23349	-0.702352	1.41944	-0.0223364	-2.58181	2.5819	-1.11597	-2.36908	2.61876	-1.03748	-0.563574	1.18066	-0.300068	-0.465822
0.857076	2.49758	2.64055	0.117915	-1.20897	1.2147	-0.774415	0.471658	0.906741	-1.02173	0.155064	1.03343	0.296864	0.0289224	0.29827	-0.563949	-1.75308	1.84155	1.14033	1.21546	1.66664	0.147266	-0.0622951	0.1599	-0.153755	0.784805	0.799725	-0.623065	-1.98406	2.07959	0.072389	-0.441718	0.44761	-0.727842	-2.51795	2.62104	1.18993	-0.654196	1.35791	-0.0224566	-2.73552	2.73561	-1.5928	-1.05737	1.91181	-1.06021	-0.661481	1.24964	-0.322837	-0.469401
1.17067	1.26906	1.72655	0.0556483	-1.16282	1.16415	-0.71989	0.545798	0.903403	-1.12428	0.133415	1.13217	0.326163	0.00278101	0.326174	-0.495489	-1.78622	1.85367	1.14062	1.20693	1.66063	0.140194	-0.0933548	0.168432	-0.145209	0.795367	0.808514	-0.64177	-1.97099	2.07285	0.0631901	-0.439293	0.443815	-1.01835	-2.66956	2.8572	1.14222	-0.631324	1.30509	-0.00537891	-2.82239	2.82239	3.21398	4.63621	5.64128	-1.11907	-0.769076	1.35786	-0.289415	-0.49442
			0.0165622	-1.1201	1.12022	-0.75487	0.523544	0.918655	-1.16104	0.12371	1.16761	0.268987	-0.0161561	0.269472	-0.448107	-1.80538	1.86016	1.12783	1.20738	1.6522	0.152579	-0.076352	0.170616	-0.14612	0.797654	0.810927	-0.633093	-1.95171	2.05182	0.0500567	-0.441903	0.444729	-1.10546	-2.7398	2.95441	1.11878	-0.599058	1.26907	0.000154818	-2.88409	2.88409	1.612	2.06261	2.61781	-1.15617	-0.843566	1.4312	-0.249112	-0.539405
			0.0601285	-1.21985	1.22133	-0.695277	0.50566	0.85971	-1.33285	0.0740257	1.3349	0.240796	-0.0323573	0.242961	-0.416613	-1.8176	1.86473	1.10728	1.2049	1.63642	-0.0934892	-0.143498	0.171266	-0.155001	0.802111	0.81695	-0.65418	-1.91889	2.02734	0.0451478	-0.440896	0.443201	-2.07454	-3.92158	4.4365	1.03181	-0.591078	1.18912	-0.0029776	-2.90162	2.90162	-0.873101	-0.333313	0.93456	-1.18316	-0.847731	1.45551	-0.290376	-0.51923
			0.0614707	-1.11601	1.1177	-0.677296	0.51771	0.852498	-1.38238	0.0611657	1.38373	0.233527	-0.0261508	0.234987	-0.375301	-1.81722	1.85557	1.14681	1.20438	1.66304	-0.0900431	-0.14889	0.174	-0.162687	0.794634	0.811117	-0.696304	-1.88764	2.01197	0.055892	-0.434521	0.438101	-2.20163	-3.95544	4.52688	0.800215	-0.482268	0.934305	0.0226256	-2.90737	2.90746	-0.156713	-3.36638	3.37002	-1.19553	-0.843926	1.46339	-0.329518	-0.49835
			0.107753	-1.06825	1.07367	-0.562158	0.594334	0.81808	-1.49226	0.0133037	1.49232	0.223716	-0.0460553	0.228408	-0.324292	-1.82255	1.85118	1.16016	1.20689	1.67408	-0.0624117	-0.165248	0.176641	-0.162952	0.808342	0.824603	-0.74034	-1.86531	2.00686	0.0472968	-0.437288	0.439838	-2.11193	-3.9823	4.50765	0.542294	-0.473512	0.719927	0.0474802	-2.95122	2.9516	-0.853023	-1.9731	2.14959	-1.18854	-0.789343	1.42678	-0.274108	-0.532451
			0.0433695	-0.840747	0.841865	-0.525396	0.628534	0.819205	-1.47851	-0.0106256	1.47855	0.208126	-0.0755491	0.221414	-0.281195	-1.82311	1.84467	1.15348	1.19565	1.66135	0.173019	-0.0393976	0.177448	-0.15217	0.802027	0.816335	-0.769519	-1.83923	1.99372	0.0462413	-0.501538	0.503666	-1.80403	-3.61748	4.04236	0.300693	-0.413727	0.511455	0.0945902	-2.73823	2.73987	0.423178	-0.44231	0.612142	-1.20255	-0.753275	1.419	-0.328493	-0.520638
			0.0637453	-0.722865	0.725671	-0.191704	0.536847	0.570048	-1.47331	-0.0278304	1.47357	0.145397	-0.178152	0.229953	-0.240492	-1.80174	1.81772	1.1488	1.19977	1.66108	0.0662005	-0.164852	0.177648	-0.139347	0.798259	0.81033	-0.790037	-1.84009	2.00252	0.03901	-0.514315	0.515792	-2.22575	-4.27854	4.82285	0.129459	-0.372259	0.394128	0.098697	-2.86052	2.86222	-0.82596	0.849875	1.18511	-1.21403	-0.660145	1.3819	-0.374326	-0.648972
			0.0259261	-0.660317	0.660826	-0.12503	0.348181	0.369949	-1.45998	-0.0458435	1.4607	0.0489483	-0.276979	0.281271	-0.213491	-1.75667	1.76959	1.16996	1.21538	1.68699	0.176626	0.0205936	0.177823	-0.150784	0.780955	0.795378	-0.804451	-1.83319	2.00193	0.0242515	-0.51753	0.518098	-2.01993	-4.17136	4.63469	-0.0327711	-0.323399	0.325055	0.107582	-2.91536	2.91734	-0.474394	1.06472	1.16563	-1.25012	-0.586446	1.38084	-0.140642	-0.261857
			-0.0366796	-0.427183	0.428755	-0.101228	0.218233	0.240568	-1.44048	-0.0692541	1.44215	0.000373791	-0.381493	0.381493	-0.176895	-1.70478	1.71394	1.15272	1.20279	1.66597	0.173502	-0.0400189	0.178058	-0.155925	0.784928	0.800265	-0.817411	-1.85745	2.02935	0.0271914	-0.524642	0.525346	-1.60342	-3.62822	3.96673	-0.210671	-0.32383	0.386327	0.145418	-2.7667	2.77052	-0.628751	1.35834	1.4968	-1.24564	-0.492006	1.33929	-0.169522	-0.305134
			-0.0654624	-0.372993	0.378694	-0.0450007	0.198757	0.203788	-1.42664	-0.0330009	1.42702	-0.0249034	-0.435736	0.436447	-0.177275	-1.63646	1.64603	1.12236	1.20748	1.64855	0.150626	-0.0957278	0.178472	-0.155632	0.768922	0.784514	-0.83742	-1.87427	2.05284	0.017208	-0.536795	0.537071	-1.30503	-3.70955	3.93241	-0.301984	-0.308019	0.431358	0.15711	-2.91053	2.91477	-0.643935	1.97288	2.07531	-1.38759	-0.393094	1.44219	-0.147506	-0.331378
			-0.043547	-0.455403	0.457481	-0.0034375	0.174558	0.174592	-1.42567	-0.0626581	1.42704	-0.0817669	-0.491312	0.498069	-0.199727	-1.57155	1.58419	1.10389	1.20383	1.63333	0.1786	-0.0313536	0.181332	-0.155805	0.496464	0.520338	-0.850708	-1.89987	2.08163	0.0114091	-0.543009	0.543129	-1.10815	-3.2213	3.40658	-0.339081	-0.327507	0.47142	0.221876	-2.82567	2.83437	-0.88333	2.12903	2.305	-1.31878	0.164934	1.32905	-0.155663	-0.3418
			-0.0672446	-0.386571	0.392376	0.162858	0.218484	0.272503	-1.4051	-0.0969733	1.40845	-0.0864748	-0.568599	0.575138	-0.224265	-1.51884	1.53531	1.10358	1.19346	1.62549	0.134066	-0.12398	0.182605	-0.104568	0.520948	0.531339	-0.872114	-1.91881	2.10771	0.0223627	-0.53597	0.536436	-0.442114	-1.38696	1.45572	-0.373213	-0.324054	0.494266	0.259681	-2.7537	2.76591	-1.01726	2.10288	2.33601	-1.29457	0.410014	1.35795	-0.193666	-0.389443
			-0.067656	-0.342859	0.349471	0.241452	0.229941	0.333424	-1.33211	-0.118068	1.33733	-0.145199	-0.59583	0.613267	-0.240152	-1.46639	1.48593	1.09762	1.18903	1.61819	-0.0683334	-0.171657	0.184758	-0.0742138	0.545831	0.550853	-0.881479	-1.95726	2.14659	0.0218432	-0.527986	0.528438	-0.317515	-1.04012	1.0875	-0.38065	-0.307926	0.489605	0.293017	-2.88046	2.89533	-1.24011	2.10344	2.44179	-1.26871	0.606804	1.40635	-0.188479	-0.401639
			-0.0852402	-0.355872	0.365939	0.248334	0.21611	0.329202	-1.32493	-0.137585	1.33206	-0.0491274	-0.348958	0.352399	-0.280014	-1.41065	1.43818	1.06113	1.18542	1.59098	0.169012	0.0770777	0.185758	-0.0356996	0.548798	0.549958	-0.897136	-1.99368	2.18623	0.00751075	-0.545064	0.545116	-0.216421	-0.867041	0.893644	-0.40096	-0.294957	0.497763	0.314628	-2.78714	2.80484	-1.41485	2.12436	2.55239	-1.27424	0.746112	1.47661	-0.198543	-0.416167
			-0.107683	-0.355208	0.371172	0.540265	0.347615	0.642435	-1.3188	-0.151369	1.32746	-0.0124644	-0.16223	0.162708	-0.291831	-1.37307	1.40374	1.04103	1.18503	1.57735	-0.0726938	-0.177167	0.191501	-0.0219241	0.541938	0.542382	-0.905342	-2.02323	2.21655	0.00248537	-0.548958	0.548963	-0.148846	-0.687862	0.703782	-0.428107	-0.270443	0.506375	0.341529	-2.87261	2.89285	-2.29176	1.19169	2.58308	-1.26337	0.818496	1.50533	-0.221516	-0.423826
			-0.116189	-0.342928	0.362077	0.456224	0.308416	0.550691	-1.32027	-0.153377	1.32915	0.0147095	-0.0892744	0.0904781	-0.313105	-1.32011	1.35673	1.00881	1.19252	1.56199	0.1376	-0.135558	0.193157	-0.0147602	0.546806	0.547005	-0.93085	-2.03299	2.23597	0.00235896	-0.542231	0.542236	-0.32435	-1.18538	1.22895	-0.442236	-0.274719	0.520618	0.357429	-2.97559	2.99698	-2.03055	1.04481	2.28358	-1.22807	0.912461	1.52995	-0.235304	-0.424301
			-0.137726	-0.332702	0.360082	0.528434	0.307247	0.611264	-1.28799	-0.144434	1.29606	-0.131878	0.1461	0.196818	-0.356964	-1.29683	1.34506	0.998042	1.1741	1.54098	0.183183	-0.0677763	0.195319	-0.00623322	0.549688	0.549724	-0.970168	-2.03471	2.25417	-0.00579	-0.541928	0.541959	-0.241451	-1.28838	1.31081	-0.457896	-0.301387	0.548181	0.406667	-3.08671	3.11339	-1.97347	1.02822	2.22527	-1.22105	1.06719	1.62168	-0.143878	-0.492109
			-0.0875577	-0.327989	0.339475	0.424231	0.252911	0.493898	-0.540973	-0.456365	0.707757	-0.115472	0.175954	0.210461	-0.387085	-1.27885	1.33615	1.03831	1.15929	1.55629	0.202054	-0.0213472	0.203178	-0.000414267	0.556236	0.556236	-0.985308	-2.01852	2.24617	-0.000678742	-0.543997	0.543997	0.0142735	-1.16217	1.16226	-0.485943	-0.349081	0.59833	0.450232	-3.02244	3.05579	-1.86748	1.01746	2.12666	-1.19986	1.1494	1.66156	-0.260651	-0.446681
			-0.0668073	-0.353047	0.359313	0.397199	0.242845	0.465555	-0.589882	-0.247241	0.639601	-0.0475016	0.192182	0.197965	-0.426178	-1.27178	1.34129	1.06411	1.15632	1.57144	-0.122029	-0.163891	0.204331	0.000986013	0.667643	0.667644	-1.02418	-1.98067	2.2298	-0.00978657	-0.545031	0.545119	0.134648	-1.05132	1.05991	-0.477181	-0.337015	0.584193	0.48941	-2.98972	3.02951	-1.94257	1.00116	2.18538	-1.19711	1.16968	1.67369	-0.234426	-0.511284
			0.0320692	-0.139763	0.143395	0.432232	0.269217	0.509217	-0.301286	-0.403221	0.503349	-0.0578092	0.0850119	0.102805	-0.465611	-1.25522	1.3388	1.09051	1.14638	1.58221	0.208824	0.00794707	0.208975	0.0222926	0.702625	0.702979	-1.03477	-1.94582	2.20386	-0.013484	-0.542719	0.542887	0.213555	-0.923335	0.947709	-0.480882	-0.329864	0.583144	0.49209	-3.07643	3.11554	-1.77175	0.972242	2.02098	-1.15649	1.21262	1.67568	-0.286364	-0.489004
			0.0589956	-0.0458632	0.0747256	0.352027	0.268454	0.442708	-0.414058	-0.261186	0.489553	-0.0263412	0.0108811	0.0285001	-0.493193	-1.24924	1.34307	1.082	1.14652	1.57646	0.159009	-0.137352	0.210117	0.0198789	1.68198	1.6821	-1.07779	-1.889	2.17484	-0.0190587	-0.530837	0.531179	0.273682	-0.663887	0.718087	-0.24393	0.147286	0.284948	0.513933	-2.88796	2.93333	-1.51772	1.05186	1.84659	-1.15019	1.23665	1.68886	-0.277439	-0.494987
			0.047402	-0.0137701	0.0493616	0.29631	0.307235	0.426841	0.158347	-0.718281	0.735528	-0.0124029	0.0133396	0.0182147	-0.485942	-1.23849	1.33041	1.06132	1.15582	1.56918	-0.0286028	-0.208556	0.210509	0.124489	2.16041	2.16399	-1.11457	-1.82616	2.13942	-0.0241139	-0.530104	0.530652	0.234114	-0.667622	0.70748	-0.18756	0.351523	0.398431	0.527266	-2.79509	2.84439	-2.31584	1.09829	2.56307	-1.14548	1.26977	1.7101	-0.176489	-0.550116
			-0.0153168	0.0572682	0.0592811	0.146201	0.311698	0.344283	0.518783	0.14974	0.539961	0.0315981	0.00103485	0.0316151	-0.486861	-1.21507	1.30898	1.06167	1.15595	1.56951	0.211453	0.000907864	0.211455	0.205816	2.32302	2.33212	-1.16625	-1.76284	2.1137	-0.0287412	-0.530147	0.530926	0.188322	-0.672739	0.698601	-0.132556	0.426552	0.446674	0.543901	-2.7295	2.78316	-1.88744	1.91805	2.69098	-1.13619	1.24542	1.68582	-0.292984	-0.498902
			-0.0808252	0.115272	0.140785	0.0925016	0.310985	0.324451	-0.265329	0.734685	0.781128	0.0925751	-0.0812813	0.123194	-0.459465	-1.21606	1.29996	1.07269	1.17387	1.59017	0.20907	-0.031885	0.211487	0.261006	2.40041	2.41456	-1.19008	-1.72202	2.09323	-0.0244953	-0.518844	0.519422	0.176343	-0.563668	0.590609	-0.0214268	0.379066	0.379671	0.565026	-2.69991	2.7584	-1.73523	1.9724	2.62705	-1.12038	1.23926	1.67064	-0.196289	-0.546305
			-0.133021	0.220988	0.257934	0.0393865	0.273849	0.276667	-0.257424	-0.115767	0.282257	0.134179	-0.225039	0.262005	-0.463613	-1.18699	1.27432	1.09642	1.18417	1.61381	0.214437	-0.00481268	0.214491	0.301291	2.46681	2.48514	-1.21617	-1.68127	2.07503	-0.0177281	-0.510864	0.511172	0.122601	-0.657104	0.668443	0.00712013	0.382591	0.382658	0.562604	-2.68407	2.7424	-0.377987	4.08871	4.10615	-1.11479	1.27733	1.69538	-0.224243	-0.546128
			-0.184883	0.305452	0.357047	-0.0279118	0.290326	0.291665	-0.317445	-0.313402	0.446086	0.153422	-0.347066	0.379464	-0.454983	-1.17386	1.25895	1.15326	1.2029	1.66643	0.0364355	0.214422	0.217496	0.197759	1.9701	1.98	-1.24845	-1.67635	2.09016	-0.0229901	-0.503391	0.503916	0.0800648	-0.497925	0.504321	0.000333291	0.390276	0.390276	0.569241	-2.64256	2.70318	-1.1933	1.52904	1.93957	-1.11746	1.28728	1.70464	-0.213052	-0.592748
			-0.247931	0.387432	0.459971	-0.265724	0.253489	0.367241	-0.35426	-0.400389	0.534613	0.159684	-0.503758	0.528461	-0.442471	-1.15995	1.24147	1.18607	1.21464	1.69768	0.140318	-0.173473	0.223118	0.15019	1.73105	1.73756	-1.25103	-1.64423	2.06605	-0.0182649	-0.492399	0.492738	0.156511	-0.346354	0.380075	0.00855283	0.433603	0.433687	0.55255	-2.61339	2.67117	-0.514604	2.9788	3.02292	-1.08613	1.23159	1.6421	-0.200544	-0.683666
			-0.344504	0.441763	0.560212	-0.334782	0.260785	0.424367	1.2267	-0.992918	1.57819	0.142322	-0.58846	0.605427	-0.431255	-1.15791	1.23562	1.13382	1.21505	1.66189	0.0404797	-0.227435	0.231009	0.134336	1.5882	1.59387	-1.27326	-1.62148	2.06164	-0.00995796	-0.48706	0.487162	0.138862	-0.273079	0.306357	0.0172478	0.460244	0.460568	0.543827	-2.64017	2.6956	-0.984349	1.32709	1.65231	-1.07663	1.21717	1.62501	-0.21188	-0.682405
			-0.419167	0.480258	0.637455	-0.411819	0.268388	0.491556	0.653084	-0.778808	1.0164	0.101397	-0.252906	0.272475	-0.431565	-1.13957	1.21856	1.11771	1.21354	1.64983	0.220338	0.0698694	0.231151	0.0663868	1.46267	1.46418	-1.29305	-1.61527	2.06907	-0.00282151	-0.478921	0.478929	0.0648337	-0.123265	0.139276	-0.0524919	0.388568	0.392098	0.560242	-2.63067	2.68966	-0.958307	1.41741	1.71097	-1.08347	1.25737	1.65979	-0.199503	-0.690263
			-0.506645	0.506774	0.716596	-0.505548	0.235947	0.557898	0.309247	-0.605761	0.680132	0.135514	-0.528847	0.545933	-0.428805	-1.11697	1.19645	1.13043	1.21469	1.65932	-0.188326	-0.134757	0.231574	-0.0601403	0.841947	0.844092	-1.31251	-1.61141	2.0783	0.0158836	-0.478379	0.478642	0.0296001	-0.0820015	0.0871804	-0.265232	0.0335427	0.267345	0.576826	-2.60073	2.66393	-1.54018	1.33033	2.03517	-1.09428	1.24712	1.65914	-0.209155	-0.69765
			-0.575902	0.552552	0.798108	-0.538308	0.224771	0.58335	0.145354	-0.378573	0.405519	0.0798946	-0.642716	0.647662	-0.434959	-1.07985	1.16416	1.14592	1.21747	1.67193	-0.0083793	-0.234721	0.23487	-0.135899	0.776562	0.788363	-1.30028	-1.61822	2.0759	0.0247431	-0.48444	0.485072	0.0880708	-0.186507	0.206255	-0.353593	-0.132479	0.377596	0.559852	-2.59238	2.65215	-1.57297	1.49812	2.17223	-1.0873	1.22252	1.63609	-0.320687	-0.661212
			-0.612088	0.560182	0.829732	-0.498466	0.24459	0.555241	-0.00961007	-0.245531	0.245719	-0.0630592	-0.937752	0.939869	-0.466678	-1.01901	1.12079	1.18825	1.22557	1.70703	-0.133113	-0.196975	0.237736	-0.281888	0.721795	0.774886	-1.28185	-1.63063	2.07415	-0.0273597	-0.480196	0.480975	0.136654	-0.150065	0.202963	-0.399926	-0.225253	0.458998	0.560727	-2.58122	2.64143	-1.64167	1.58406	2.2813	-1.03112	1.18021	1.56719	-0.339817	-0.669007
			-0.648827	0.571868	0.864875	-0.468749	0.250458	0.531465	-0.0329901	-0.22374	0.226159	-0.32587	-0.566308	0.653373	-0.471155	-0.982497	1.08963	1.19546	1.22771	1.71359	-0.185378	0.150833	0.238989	-0.304478	0.448164	0.54181	-1.25442	-1.63792	2.06309	-0.0130226	-0.490586	0.490759	0.198872	0.121893	0.233255	-0.422605	-0.293683	0.514631	0.564702	-2.539	2.60104	-1.61814	1.5755	2.25844	-0.984977	1.14215	1.50821	-0.233976	-0.714636
			-0.0897026	-0.119682	0.149567	-0.417736	0.270643	0.497745	-0.0602212	-0.19523	0.204307	-0.417566	-0.33729	0.536774	-0.49992	-0.9195	1.04661	1.22122	1.22118	1.72704	-0.049198	-0.235747	0.240826	0.0406608	2.72422	2.72453	-1.25389	-1.61643	2.04575	0.00869592	-0.492708	0.492785	0.171657	0.342842	0.383414	-0.472134	-0.369553	0.599567	0.551773	-2.50109	2.56124	-1.74745	1.37337	2.22255	-0.924314	1.11684	1.44972	-0.219542	-0.737146
			0.124078	-0.337826	0.359891	-0.482055	0.270584	0.552804	-0.0788102	-0.180297	0.196769	-0.542622	-0.151702	0.563429	-0.517757	-0.885223	1.02552	1.233	1.22012	1.73464	0.238152	0.038879	0.241305	-1.10183	0.489384	1.20562	-1.25872	-1.60862	2.04256	0.0135067	-0.506813	0.506993	0.228611	0.717606	0.753141	-0.521533	-0.46512	0.698808	0.529754	-2.50232	2.55778	-1.39049	1.55992	2.08969	-0.872204	1.07872	1.38722	-0.0661041	-0.323701
			0.320618	-0.44983	0.552398	-0.510993	0.289987	0.587542	-0.123824	-0.135253	0.183374	-0.595523	-0.0525624	0.597838	-0.620932	-0.785625	1.00138	1.14975	1.21011	1.66922	-0.205631	-0.130715	0.24366	-1.30584	0.396338	1.36467	-1.23496	-1.56878	1.99654	0.037392	-0.505205	0.506587	0.319829	1.00785	1.05738	-0.550197	-0.531203	0.764783	0.495906	-2.5184	2.56676	-1.37468	1.68221	2.17246	-0.814301	1.05097	1.32952	-0.0894009	-0.332928
			0.408614	-0.436457	0.59788	-0.509655	0.309645	0.596346	-0.142732	-0.10669	0.1782	-0.626994	0.0243784	0.627468	-0.610128	-0.739644	0.958817	1.10463	1.19363	1.62633	-0.224923	0.0946964	0.244044	-1.37451	0.387463	1.42808	-1.2225	-1.55293	1.97638	0.0493329	-0.50918	0.511564	0.343219	1.1707	1.21997	-0.59018	-0.600906	0.842259	0.46783	-2.52608	2.56903	-1.29816	1.8291	2.24295	-0.772401	1.03381	1.29049	-0.129264	-0.324301
			0.553492	-0.389118	0.676584	-0.549757	0.342203	0.647561	-0.425323	0.0212027	0.425851	-0.631571	0.125436	0.643907	-0.632205	-0.694087	0.93885	1.15474	1.20352	1.66789	0.24738	0.0153134	0.247854	-1.50761	0.341279	1.54575	-1.2324	-1.51968	1.95659	0.0468118	-0.496961	0.499161	0.318486	1.24369	1.28382	-0.631884	-0.704575	0.946416	0.467997	-2.45625	2.50044	-1.24789	1.83452	2.21871	-0.708711	1.0277	1.24838	-0.148241	-0.36331
			0.43796	-0.0904015	0.447193	-0.57203	0.369496	0.680988	-0.560059	0.105964	0.569995	-0.615428	0.114256	0.625944	-0.63213	-0.648298	0.905471	1.12424	1.18739	1.63517	0.244342	0.050906	0.249589	-1.60956	0.289044	1.6353	-1.20393	-1.51359	1.93401	-0.0301195	-0.487279	0.488209	0.248735	1.25124	1.27572	-0.649219	-0.802751	1.03242	0.434098	-2.48804	2.52563	-1.24327	1.90689	2.27639	-0.645128	1.01793	1.20514	-0.164975	-0.358731
			0.389794	-0.0871736	0.399423	-0.582614	0.433587	0.726249	-0.681019	0.154058	0.698227	-0.609029	0.160323	0.629777	-0.636155	-0.621057	0.889047	1.042	1.18413	1.57732	-0.198024	-0.152749	0.250091	-1.80968	0.23038	1.82429	-1.20345	-1.50877	1.92994	-0.0317094	-0.472888	0.47395	0.162931	1.09176	1.10385	-0.636564	-0.849429	1.06148	0.412807	-2.4175	2.45249	-1.06385	1.96121	2.23117	-0.584607	1.01536	1.17163	-0.129241	-0.381803
			0.319748	-0.0394917	0.322177	-0.666808	0.39095	0.772965	-0.781823	0.207317	0.808843	-0.60782	0.230496	0.650056	-0.616592	-0.629205	0.880956	0.981177	1.16553	1.52354	-0.0183062	-0.250457	0.251125	-2.01281	-0.791696	2.16291	-1.2013	-1.51019	1.92972	0.00269364	-0.464309	0.464317	0.106491	1.15904	1.16392	-0.615972	-0.855756	1.05439	0.408325	-2.48665	2.51995	-1.01118	1.67251	1.95443	-0.532295	1.01266	1.14403	-0.166097	-0.379559
			0.244674	-0.0571201	0.251253	-0.699213	0.368548	0.790396	-0.836739	0.222692	0.865866	-0.655255	0.396376	0.765815	-0.602788	-0.660982	0.894568	0.875356	1.13613	1.43424	0.22251	0.119991	0.252801	-2.04799	-0.337794	2.07566	-1.23131	-1.48329	1.92776	0.0151166	-0.453638	0.45389	0.0218337	1.16036	1.16056	-0.533586	-0.588043	0.794045	0.346128	-2.38543	2.41041	-1.08656	1.57384	1.91248	-0.512203	1.03423	1.15411	-0.155191	-0.528342
			0.246347	-0.116327	0.272431	-0.727897	0.366767	0.815078	-0.916393	0.239159	0.947087	-0.642016	0.511282	0.820728	-0.611878	-0.69633	0.926968	0.841734	1.1157	1.39761	-0.200352	-0.154324	0.252897	-1.9337	-0.338452	1.9631	-1.23349	-1.47838	1.92539	0.0060438	-0.458082	0.458122	-0.0676166	1.11695	1.11899	-0.302619	-0.825345	0.879075	0.324542	-2.47937	2.50052	-1.01448	1.80695	2.07225	-0.497391	1.08469	1.19329	-0.179846	-0.526984
			0.220881	-0.162551	0.274246	-0.737275	0.36858	0.824273	-0.987895	0.236558	1.01582	-0.617288	0.610567	0.868238	-0.60932	-0.730542	0.951295	0.807478	1.0984	1.36327	-0.21348	-0.13807	0.254238	-2.06286	-0.601263	2.1487	-1.21487	-1.48901	1.92173	-0.00190207	-0.468536	0.46854	-0.195838	0.623552	0.653582	-0.266254	-0.65286	0.705066	0.30536	-2.52754	2.54592	-1.20858	1.7173	2.09994	-0.477254	1.09739	1.19667	-0.170661	-0.551332
			0.174906	-0.120192	0.212222	-0.744433	0.382597	0.836996	-1.05955	0.240845	1.08658	-0.578867	0.652817	0.8725	-0.685544	-1.44609	1.60036	0.76857	1.07313	1.31997	-0.258711	-0.00731672	0.258815	-2.06353	-0.851595	2.23235	-1.07827	-1.34858	1.72665	-0.00948304	-0.463726	0.463823	-0.31208	0.16647	0.353704	-0.179873	-0.838145	0.857229	0.295579	-2.46632	2.48397	-1.23875	1.70027	2.10367	-0.559139	0.950894	1.1031	-0.172089	-0.553541
			0.109869	-0.148553	0.184768	-0.743836	0.384181	0.83719	-1.13328	0.243849	1.15922	-0.540623	0.696581	0.881758	-0.506241	-0.181275	0.537718	0.736024	1.07878	1.30595	-0.257182	0.03175	0.259134	-2.11249	-0.826322	2.26835	-1.06242	-1.33349	1.70497	-0.0311364	-0.469517	0.470549	-0.413746	-0.291505	0.506123	0.106129	-1.14519	1.1501	0.26441	-2.39121	2.40578	-1.0749	1.83092	2.12313	-0.691522	0.744269	1.01594	-0.249636	-0.523267
			0.348013	-0.364987	0.504309	-0.744043	0.376911	0.834064	-1.18971	0.262645	1.21836	-0.514462	0.708133	0.875285	-0.696929	-0.780386	1.04629	0.710141	1.08206	1.29428	-0.173995	-0.195397	0.261637	-0.304676	-0.256567	0.398314	-1.14305	-1.40654	1.81243	-0.0413893	-0.471033	0.472847	-0.464501	-0.611713	0.768085	0.0613715	-1.11076	1.11246	0.240111	-2.35665	2.36885	-1.24445	1.84263	2.2235	-0.751521	0.575572	0.946608	-0.257326	-0.52021
			0.00462153	-0.195915	0.19597	-0.721261	0.362839	0.807385	-1.25269	0.267115	1.28085	-0.274464	0.806038	0.851486	0.404005	1.81276	1.85723	0.66081	1.06478	1.25316	0.160594	-0.210331	0.26463	-0.29978	-0.251318	0.391189	-1.15459	-1.4593	1.86081	-0.0648782	-0.498007	0.502216	-0.359782	-1.01902	1.08066	0.0572493	-1.06924	1.07077	0.206078	-2.33788	2.34694	-1.41452	0.133125	1.42077	-0.819521	0.427766	0.924445	-0.285751	-0.516232
			-0.227514	-0.141235	0.267787	-0.721631	0.361745	0.807224	-1.3305	0.290581	1.36186	-0.413898	0.68322	0.798812	0.528383	0.190612	0.561713	0.692845	1.05434	1.26162	-0.133546	-0.229682	0.265685	-0.432685	-0.196032	0.475021	-1.17122	-1.45162	1.8652	-0.0782814	-0.508514	0.514504	-0.305294	-1.18811	1.22671	0.0343229	-0.998376	0.998966	0.165981	-2.32333	2.32925	-1.0948	1.01638	1.49386	-0.812369	0.299306	0.865753	-0.131964	-0.640265
			-0.329138	-0.174625	0.372593	-0.725997	0.350997	0.806393	-1.3891	0.299314	1.42098	-0.548368	0.519156	0.755136	0.607761	-0.395036	0.724863	0.744847	1.03647	1.27635	-0.034114	-0.263779	0.265975	-0.433641	-0.172164	0.466567	-1.16755	-1.44226	1.85561	-0.0811747	-0.542956	0.548991	-0.257266	-1.38162	1.40537	0.119389	-1.04509	1.05189	0.137352	-2.26214	2.2663	-0.261149	3.23769	3.2482	-0.835496	0.176956	0.85403	-0.137043	-0.648954
			-0.383178	-0.158633	0.414716	-0.727643	0.34734	0.806294	-1.42325	0.301344	1.4548	-0.694174	0.47758	0.842591	0.596549	-0.491889	0.773191	0.801887	1.03584	1.30995	-0.187417	-0.190549	0.267271	-0.15412	-0.072321	0.170245	-1.17602	-1.39035	1.82101	-0.0696101	-0.551143	0.555521	-0.334171	-1.83835	1.86848	0.0819021	-0.872953	0.876787	0.0982909	-2.24972	2.25187	-1.16631	-0.611473	1.31689	-0.890745	0.0386633	0.891584	-0.162035	-0.662798
			-0.37332	-0.209595	0.428132	-0.754421	0.350593	0.831906	-1.45224	0.307037	1.48434	-0.392992	0.638493	0.749744	0.624879	-0.516463	0.810684	0.893655	1.03681	1.36879	0.152803	-0.220552	0.268314	-0.197718	-0.172594	0.262452	-1.12662	-1.39175	1.79059	-0.0653211	-0.558085	0.561894	-0.296189	-2.04474	2.06608	0.0299887	-0.834123	0.834662	0.0702471	-2.22303	2.22414	-1.35748	-1.89508	2.33111	-0.967153	-0.111322	0.973538	-0.144119	-0.668818
			-0.346537	-0.319637	0.47144	-0.623895	0.387882	0.734642	-1.47438	0.326815	1.51017	-0.526891	0.673157	0.854842	0.610627	-0.428043	0.745711	0.931857	1.02779	1.38734	-0.186829	-0.192925	0.268561	-0.227929	-0.240168	0.331108	-1.07487	-1.40056	1.76548	-0.0644453	-0.583634	0.587181	-0.400269	-2.49896	2.53082	-0.0560043	-0.785449	0.787443	0.0426655	-2.1778	2.17822	-1.37539	-1.40296	1.96469	-1.03562	-0.299774	1.07814	-0.170752	-0.671244
			-0.313047	-0.294767	0.429984	-0.585845	0.387512	0.702411	-1.50284	0.342902	1.54146	-0.967228	3.02167	3.1727	0.564842	-0.361179	0.670445	0.994208	1.02454	1.42763	-0.141634	0.232282	0.272057	-0.287391	-0.20268	0.351671	-1.02636	-1.38913	1.72717	-0.099949	-0.565707	0.574469	-0.331586	-2.58379	2.60498	-0.114981	-0.640995	0.651226	0.0225822	-2.15927	2.15939	-1.34527	-1.0857	1.72873	-1.11457	-0.449569	1.20182	-0.20091	-0.686394
			-0.330223	-0.226549	0.400465	-0.471949	0.455911	0.656194	-1.50452	0.357661	1.54645	-1.01474	1.56034	1.86128	0.628213	-0.385229	0.736921	1.02217	0.993456	1.42541	0.276277	-0.0249929	0.277405	-0.333999	-0.185617	0.382111	-1.01277	-1.40964	1.73574	-0.110608	-0.57368	0.584245	-0.307547	-2.69966	2.71712	-0.155358	-0.600519	0.62029	-0.00260458	-2.16713	2.16713	-1.36215	-2.39997	2.75959	-1.19121	-0.531873	1.30456	-0.190055	-0.709004
			-0.414512	-0.191082	0.456435	-0.458087	0.463563	0.651717	-1.48562	0.35667	1.52784	-0.406149	1.50456	1.55841	0.636548	-0.400411	0.752012	1.10528	0.934801	1.44758	0.169192	-0.221311	0.278575	-0.340447	-0.179262	0.384759	-0.980143	-1.42586	1.73025	-0.102152	-0.572007	0.581057	-0.135221	-2.43783	2.44158	-0.243778	-0.589094	0.637542	-0.000101269	-2.23764	2.23764	-1.44657	-1.55784	2.12589	-1.21146	-0.571752	1.3396	-0.209064	-0.71131
			-0.623977	-0.245606	0.670574	-0.446892	0.463286	0.643698	-1.47189	0.375517	1.51904	-0.142392	0.730811	0.744554	0.649093	-0.414504	0.770152	1.1658	0.862745	1.45032	-0.206189	-0.189746	0.28021	-0.336845	-0.176313	0.380199	-0.895553	-1.40973	1.67013	-0.109778	-0.579919	0.590218	-0.160679	-2.23448	2.24025	-0.275262	-0.58622	0.647629	-0.00864611	-2.267	2.26702	-1.40848	-1.57138	2.11023	-1.23363	-0.578902	1.3627	-0.224596	-0.925861
			-0.776031	-0.322072	0.840211	-0.451035	0.468683	0.650458	-1.38331	0.389679	1.43715	0.13401	0.849406	0.859912	0.619227	-0.412614	0.744104	1.0063	0.641162	1.1932	0.227645	0.163686	0.280385	-0.325901	-0.16525	0.365402	0.0465601	1.59917	1.59985	-0.110279	-0.571671	0.582211	-0.56806	-2.39132	2.45787	-0.316004	-0.595149	0.673841	-0.0381602	-2.25712	2.25744	-0.858662	-1.09	1.38759	-1.2466	-0.623482	1.39383	-0.0520515	-0.32605
			-0.572804	-0.406228	0.702229	-0.440621	0.470622	0.644695	-1.35946	0.393487	1.41527	0.291746	0.811978	0.8628	0.629408	-0.403719	0.747759	1.0485	0.476009	1.15149	0.281055	0.0356574	0.283308	-0.324205	-0.145965	0.355549	-0.340136	-1.34602	1.38833	-0.10167	-0.584681	0.593455	-0.487337	-2.55983	2.60581	-0.335642	-0.620356	0.705335	-0.0419483	-2.25154	2.25193	-1.14917	-1.39617	1.80828	-1.27685	-0.68408	1.44856	-0.0433751	-0.342347
			-0.437942	-0.446683	0.625555	-0.442104	0.463419	0.640479	-1.39056	0.405633	1.44851	0.153584	0.287767	0.326187	0.635228	-0.38319	0.741855	1.17086	-0.0548158	1.17214	-0.201607	-0.203136	0.286198	-0.334905	-0.11962	0.355627	-0.329185	-1.36653	1.40562	-0.0869808	-0.56959	0.576193	-0.493795	-2.60321	2.64963	-0.376569	-0.565028	0.679015	-0.0467076	-2.23366	2.23415	-1.11454	-0.595904	1.26384	-1.31062	-0.761192	1.51563	-0.109165	-0.398805
			-0.334093	-0.489097	0.592312	-0.403485	0.474249	0.622665	-1.40223	0.397251	1.45742	0.0695707	-0.0058906	0.0698196	0.658561	-0.379883	0.760273	1.24824	-0.116809	1.25369	-0.205052	-0.200647	0.28689	-0.335535	-0.105824	0.351827	-0.324424	-1.37162	1.40946	-0.0928914	-0.554453	0.562181	-0.327168	-2.89233	2.91077	-0.377921	-0.547706	0.665437	-0.059823	-2.20659	2.2074	-1.70849	-0.839696	1.90368	-1.33871	-0.836705	1.57868	-0.0858652	-0.425053
			-0.303366	-0.525998	0.607211	-0.355253	0.47964	0.596875	-1.41703	0.389057	1.46946	0.00676612	-0.135892	0.13606	0.652753	-0.361705	0.746269	1.17852	-0.0504823	1.1796	-0.0615644	-0.280256	0.286938	-0.328491	-0.113406	0.347516	-0.28884	-1.36327	1.39353	-0.087146	-0.549588	0.556454	-0.187195	-2.97272	2.97861	-0.359278	-0.548055	0.655321	-0.0695313	-2.193	2.1941	-1.94177	-1.13451	2.24891	-1.33746	-0.926477	1.62701	-0.0786121	-0.444067
			-0.343999	-0.549512	0.648304	-0.334682	0.456433	0.565988	-1.42399	0.389782	1.47637	-0.0533709	-0.26463	0.269958	0.651014	-0.363583	0.745662	1.22089	-0.0340058	1.22136	-0.210391	-0.196858	0.288128	0.01399	-0.427104	0.427333	-0.266111	-1.34454	1.37063	-0.0869825	-0.537599	0.544591	-0.299656	-2.91151	2.92689	-0.311564	-0.574813	0.653821	-0.0916523	-2.14383	2.14578	-1.07321	-0.696603	1.27946	-1.34887	-1.01875	1.69036	-0.139542	-0.433782
			-0.528629	-1.16124	1.2759	-0.313007	0.465601	0.561033	-1.43747	0.357549	1.48127	-0.47082	0.44929	0.650794	0.650503	-0.38091	0.753822	1.23225	-0.0489833	1.23322	0.268237	0.105386	0.288196	0.267289	-0.542424	0.604704	-0.253254	-1.33823	1.36198	-0.0568823	-0.535086	0.538101	-0.475612	-2.85905	2.89834	-0.259702	-0.631554	0.682866	-0.108426	-2.0843	2.08712	-1.22849	-2.69193	2.959	-1.36629	-1.10507	1.75725	-0.0418171	-0.467122
			-0.432477	-1.12221	1.20266	-0.387721	0.397824	0.55551	-1.45168	0.353808	1.49418	-0.407204	0.795538	0.893698	0.626832	-0.355763	0.720753	1.26458	-0.0447665	1.26537	-0.0208423	-0.287532	0.288286	0.346715	-0.533411	0.63619	-0.248521	-1.33445	1.35739	-0.0418365	-0.528968	0.53062	-0.610606	-2.75427	2.82114	-0.244189	-0.618881	0.665314	-0.123213	-1.99896	2.00276	-0.684321	0.287053	0.742088	-1.36449	-1.20553	1.82075	-0.138202	-0.449907
			-0.349238	-1.00921	1.06792	-0.443133	0.405059	0.600366	-1.45064	0.380605	1.49974	-0.355217	0.97439	1.03712	0.598691	-0.320071	0.678879	1.29601	-0.0645507	1.29762	0.0170887	0.289061	0.289566	0.396246	-0.556847	0.683439	-0.24829	-1.34082	1.36362	-0.0373202	-0.538993	0.540284	-0.742221	-2.70647	2.8064	-0.22495	-0.549097	0.593389	-0.142292	-1.90702	1.91232	-1.65647	-0.902007	1.88613	-1.37895	-1.30935	1.90155	-0.135121	-0.469212
			-0.289845	-0.848919	0.897036	-0.415019	0.40359	0.5789	-1.44943	0.371175	1.49621	-0.360589	1.07727	1.13601	0.559728	-0.293666	0.632088	1.31323	-0.093244	1.31654	0.112083	0.267814	0.290322	0.442787	-0.569988	0.721766	-0.258736	-1.36132	1.38569	-0.0296434	-0.536056	0.536875	-0.8041	-2.71271	2.82938	0.0769323	-0.462554	0.468908	-0.157444	-1.84708	1.85378	-0.299821	0.355485	0.46504	-1.39526	-1.40235	1.97821	-0.0981406	-0.486461
			-0.253056	-0.750536	0.792049	-0.602169	0.681515	0.909434	-1.49611	0.357854	1.53832	-0.389884	0.928051	1.00662	0.525824	-0.255882	0.584779	1.30592	-0.152233	1.31476	-0.280719	-0.0750517	0.290578	0.4725	-0.602465	0.765651	-0.305512	-1.3897	1.42288	-0.0162263	-0.550399	0.550638	-0.798274	-2.6742	2.7908	0.1815	-0.439894	0.475867	-0.159286	-1.8202	1.82716	-0.897601	-1.09655	1.41708	-1.3969	-1.47789	2.03359	-0.0631715	-0.501063
			-0.222376	-0.65322	0.690034	-0.807055	0.0692973	0.810025	-1.53197	0.360887	1.5739	-0.35858	0.942385	1.0083	0.491011	-0.248509	0.550317	1.51712	-0.286542	1.54395	0.184855	0.224863	0.291092	0.477254	-0.609335	0.77399	-0.334932	-1.40306	1.44248	-0.00924853	-0.540954	0.541033	-0.873114	-2.75151	2.88671	0.202917	-0.398119	0.446849	-0.173722	-1.7726	1.7811	-0.816514	-0.497838	0.956314	-1.3882	-1.51229	2.05283	-0.146746	-0.494306
			-0.147745	-0.580365	0.598875	-0.895205	0.0326067	0.895798	-1.48016	0.36798	1.52522	-0.348163	0.866271	0.933618	0.44442	-0.282177	0.526434	1.58566	-0.326776	1.61898	0.214073	-0.199772	0.292807	0.481229	-0.61568	0.781437	-0.329623	-1.40104	1.43929	-0.026608	-0.552889	0.553528	-0.198283	-0.389192	0.436791	0.169009	-0.441597	0.472834	-0.183949	-1.74544	1.75511	-1.68331	-0.949481	1.93263	-1.36345	-1.49809	2.02565	-0.146987	-0.522534
			-0.108961	-0.532281	0.543319	-0.887349	0.0285348	0.887808	-1.52065	0.382808	1.5681	-0.314317	1.06416	1.10961	0.408766	-0.293336	0.503126	1.66156	-0.303393	1.68903	-0.00856143	0.293473	0.293598	0.479586	-0.626846	0.789265	-0.328344	-1.40376	1.44165	-0.0168362	-0.571823	0.572071	-0.586832	-1.3476	1.46983	0.114515	-0.502269	0.515158	-0.194425	-1.71507	1.72605	-0.490156	0.465149	0.675734	-1.34745	-1.28101	1.85919	-0.145105	-0.528182
			-0.0620946	-0.505056	0.508859	-0.860502	0.0439871	0.861626	-1.50862	0.381391	1.55609	-0.305973	0.904776	0.955112	0.391171	-0.293301	0.488917	1.64421	-0.303204	1.67194	0.0261683	0.293793	0.294956	0.324358	-1.1572	1.2018	-0.351414	-1.40736	1.45057	-0.0329539	-0.600612	0.601516	-0.736487	-1.5025	1.6733	0.0783344	-0.53051	0.536262	-0.234028	-1.62661	1.64336	-0.193582	1.39132	1.40472	-1.34361	-1.09124	1.73092	-0.241975	-0.525316
			-0.0146179	-0.484033	0.484254	-0.833617	0.067657	0.836358	-1.50449	0.375713	1.55069	-0.273293	1.15153	1.18352	0.414815	-0.312065	0.519092	1.65395	-0.301426	1.68119	0.0596975	0.289106	0.295205	0.446962	-1.06622	1.15611	-0.377383	-1.42499	1.47411	-0.0168231	-0.61653	0.616759	-0.734234	-1.20309	1.40944	0.0380305	-0.559969	0.561259	-0.220195	-1.67101	1.68546	-1.18195	-0.510482	1.28748	-1.33825	-0.945076	1.63832	-0.184978	-0.580114
			0.036	-0.393561	0.395204	-0.731349	0.0989002	0.738006	-1.51909	0.364614	1.56223	-0.241688	1.27629	1.29898	0.393372	-0.442107	0.591777	1.72944	-0.269776	1.75036	0.0836661	0.286117	0.298099	0.464307	-1.08066	1.17619	-0.386318	-1.42934	1.48063	-0.0280113	-0.640324	0.640936	-0.383756	-0.384701	0.543381	0.00986241	-0.55566	0.555748	-0.256862	-1.64027	1.66026	-1.69091	-0.87347	1.90319	-1.35884	-0.802822	1.57828	-0.0636382	-0.659176
			0.0222747	-0.317247	0.318028	-0.653933	0.108189	0.662822	-1.52983	0.364605	1.57268	-0.232424	1.07265	1.09755	0.361275	-0.660367	0.752731	1.3628	-0.248791	1.38533	-0.225687	-0.195196	0.298389	0.516698	-0.985381	1.11263	-0.39484	-1.43786	1.49108	-0.0274676	-0.64299	0.643576	-0.342457	-0.221975	0.408105	0.0672586	-0.680177	0.683494	-0.241721	-1.70543	1.72248	-1.74795	-1.00116	2.01436	-1.3652	-0.686674	1.52817	-0.0556037	-0.665007
			-0.0202715	-0.39482	0.39534	-0.515328	0.158268	0.539084	-1.5345	0.356006	1.57526	-0.249191	0.940756	0.973199	0.337135	-0.873528	0.936328	1.24149	-0.238498	1.26419	-0.239514	-0.180035	0.299633	0.544592	-0.877553	1.0328	-0.398538	-1.43089	1.48536	-0.0289564	-0.617845	0.618523	-0.240797	-0.0447688	0.244924	0.0602976	-0.831923	0.834105	-0.237878	-1.69705	1.71364	1.28954	-0.756324	1.49497	-1.3706	-0.552543	1.47779	-0.0884649	-0.664175
			-0.0364769	-0.416945	0.418538	-0.414279	0.218119	0.468191	-1.53799	0.343262	1.57583	-0.251427	0.839784	0.876614	0.326646	-1.08898	1.13691	1.19753	-0.225225	1.21853	0.246182	-0.17491	0.301992	-0.00661061	1.80531	1.80532	-0.392006	-1.41664	1.46987	-0.0255926	-0.610848	0.611384	-0.191555	0.0485435	0.19761	-0.0955577	-0.792407	0.798148	-0.230558	-1.73402	1.74928	2.22469	0.000710862	2.22469	-1.37447	-0.45728	1.44854	-0.142082	-0.729288
			-0.0590936	-0.438362	0.442327	-0.288357	0.232813	0.37061	-1.52611	0.334265	1.56229	-0.26216	0.81469	0.855831	0.31544	-1.30802	1.34552	1.17041	-0.185887	1.18508	0.236075	0.189624	0.302802	0.16401	1.21543	1.22644	-0.389461	-1.39522	1.44855	-0.0482899	-0.601091	0.603027	-0.157655	0.513767	0.537412	-0.342157	-0.771828	0.844269	-0.232495	-1.74295	1.75839	-0.489754	-1.24109	1.33423	-1.37255	-0.327959	1.41119	-0.165721	-0.856657
			-0.0779809	-0.496798	0.502881	-0.306688	0.225441	0.380632	-1.53868	0.314876	1.57056	-0.27582	0.811727	0.857308	0.282495	-1.52471	1.55066	1.1785	-0.167953	1.1904	-0.0709165	-0.295602	0.303989	0.228336	0.656862	0.695417	-0.392213	-1.37808	1.43281	-0.0545918	-0.611275	0.613708	0.567925	2.14635	2.22022	-0.384612	-1.03986	1.1087	-0.212283	-1.78816	1.80072	1.33463	-0.233927	1.35497	-1.36196	-0.194088	1.37572	-0.181864	-0.133699
			-0.142353	-0.613072	0.629381	-0.243751	0.230567	0.335523	-1.54632	0.306686	1.57644	-0.29792	0.816757	0.869395	0.270376	-1.71113	1.73236	1.12908	-0.207479	1.14799	-0.0150182	-0.303823	0.304194	0.179721	0.434807	0.470485	-0.407557	-1.36605	1.42555	-0.059669	-0.621337	0.624196	0.655363	2.23139	2.32564	-0.448688	-1.04442	1.13672	-0.217414	-1.81438	1.82736	0.562118	-0.485314	0.742635	-1.37204	-0.0187343	1.37216	-0.012306	-0.315308
			-0.195375	-0.694086	0.721059	-0.15145	0.251173	0.2933	-1.57562	0.302848	1.60447	-0.340787	0.768865	0.841005	0.228842	-1.90176	1.91548	1.11345	-0.187954	1.1292	0.273799	-0.132679	0.304252	0.105353	1.17993	1.18463	-0.413886	-1.35949	1.42109	-0.0704656	-0.62829	0.632229	0.908276	2.83844	2.98022	-0.518169	-1.07365	1.19215	-0.216795	-1.81248	1.8254	0.438719	0.0911656	0.448091	-1.37302	0.0562178	1.37417	-0.0167674	-0.326089
			-0.220077	-0.779563	0.810033	0.00880621	0.309443	0.309569	-1.62208	0.282408	1.64649	-0.375532	0.754887	0.843136	0.197604	-2.10906	2.11829	1.06342	-0.220591	1.08606	0.175871	-0.248289	0.304266	0.12397	-0.0711834	0.142953	-0.435174	-1.33717	1.4062	0.2113	-0.393811	0.446917	0.918992	2.70773	2.85943	-0.570443	-1.06752	1.21038	-0.203119	-1.84097	1.85214	1.01233	0.0631	1.01429	-1.38159	0.0716114	1.38345	-0.0238856	-0.336159
			-0.228137	-0.844922	0.87518	0.0819671	0.322222	0.332484	-1.65948	0.266132	1.68069	-0.414098	0.675755	0.792542	0.320138	-2.24111	2.26386	1.01431	-0.245021	1.04348	-0.223717	-0.206296	0.304314	-0.227113	-0.514999	0.562854	-0.444491	-1.31511	1.3882	0.204936	-0.389518	0.440139	1.53225	3.9638	4.24964	-0.595612	-1.04274	1.20086	-0.194373	-1.96922	1.97879	0.0724037	-0.587972	0.592413	-1.39766	0.112224	1.40216	0.0304332	-0.350373
			-0.206817	-0.757837	0.785551	0.0814517	0.307321	0.317932	-1.69603	0.280881	1.71913	-0.458226	0.5662	0.728391	0.327176	-2.20322	2.22738	0.965981	-0.281366	1.00612	0.304187	0.0102505	0.30436	-0.397148	-0.628062	0.743094	-0.459865	-1.30018	1.37911	0.203882	-0.390978	0.440944	1.25681	2.91221	3.17184	-0.629284	-1.0708	1.24202	-0.176349	-1.97646	1.98432	0.0801653	-0.221325	0.235396	-1.40087	0.151055	1.40899	-0.0440656	-0.503282
			-0.164497	-0.779455	0.796624	0.13245	0.337671	0.362719	-1.72504	0.285091	1.74844	-0.497618	0.523469	0.722249	0.332786	-2.1709	2.19626	0.997386	-0.306483	1.04341	0.299795	-0.0631539	0.306374	-0.42184	-0.650203	0.775056	-0.476774	-1.27614	1.36229	0.205837	-0.409734	0.458531	1.42087	3.45373	3.73458	-0.670081	-1.02229	1.22233	-0.160607	-1.93721	1.94386	-0.964922	-0.329296	1.01956	-1.40536	0.135628	1.41189	-0.019943	-0.548651
			-0.10172	-0.683436	0.690964	0.127306	0.301218	0.327016	-1.78805	0.262083	1.80716	-0.491559	0.475727	0.684066	0.359976	-2.14827	2.17822	1.01605	-0.335461	1.07	0.0329246	-0.307762	0.309518	-0.316828	-0.472577	0.568954	-0.502333	-1.27998	1.37502	0.179742	-0.418666	0.455619	1.28632	3.26166	3.50615	-0.715199	-1.00496	1.23347	-0.135016	-1.95117	1.95584	-0.939003	-0.0154046	0.939129	-1.40582	0.132492	1.41205	-0.0114281	-0.642803
			-0.0771238	-0.68999	0.694287	0.0908019	0.213386	0.231902	-1.84677	0.264651	1.86563	-0.427363	0.34481	0.54912	0.379305	-2.14112	2.17446	0.766627	-0.40246	0.865847	0.298126	-0.0850973	0.310033	-0.264719	-0.452586	0.524319	-0.542317	-1.28037	1.39049	0.162938	-0.435198	0.4647	1.18083	3.12988	3.34522	-0.705995	-0.974768	1.20358	-0.108881	-1.96539	1.96841	-1.79975	0.295687	1.82388	-1.42729	0.0805267	1.42956	-0.0150918	-0.663445
			-0.0564504	-0.716634	0.718853	0.0910238	0.183765	0.205073	-1.85362	0.269511	1.87312	-0.366955	0.227391	0.431697	0.376361	-2.12315	2.15625	0.751795	-0.443719	0.872973	0.134809	-0.279297	0.310129	-0.220995	-0.456689	0.50735	-0.539609	-1.27908	1.38824	0.141902	-0.443798	0.465932	0.922637	1.76164	1.98863	-0.672024	-0.961807	1.17332	-0.0916079	-1.97288	1.97501	-2.02566	1.06665	2.28933	-1.51496	-0.0897544	1.51762	-0.139762	-0.961505
			-0.0209053	-0.699415	0.699727	0.194561	0.1624	0.253432	-1.8618	0.284289	1.88338	-0.281833	0.101285	0.29948	0.339642	-2.11047	2.13763	0.713909	-0.462571	0.850669	-0.239102	-0.197865	0.310356	-0.21384	-0.498176	0.542132	-0.549359	-1.27655	1.38974	0.134413	-0.454141	0.473615	0.87145	1.53609	1.76607	-0.68416	-0.936213	1.15956	-0.0942846	-1.97997	1.98222	0.573362	-0.164467	0.596485	-1.59589	-0.26043	1.617	0.0379883	-0.338043
			0.00571709	-0.718892	0.718915	0.270194	0.177404	0.323229	-1.86229	0.279849	1.8832	-0.181256	-0.0313492	0.183947	0.450591	-1.93546	1.98722	0.43715	-0.214826	0.487083	0.270958	0.151408	0.310392	-0.143865	-0.505503	0.525576	-0.526201	-1.26065	1.36606	0.117713	-0.465106	0.47977	0.957594	1.7732	2.01524	-0.682488	-0.953601	1.17267	-0.0800061	-2.00934	2.01093	1.92022	-1.86706	2.67828	-1.62479	-0.416442	1.67731	0.021602	-0.367389
			0.024848	-0.687011	0.68746	0.265881	0.149433	0.304997	-1.85912	0.272348	1.87897	-0.0899894	-0.149095	0.174148	0.410672	-1.88792	1.93207	0.412074	-0.116855	0.428322	-0.00466076	0.311102	0.311137	-0.103346	-0.518304	0.528507	-0.121725	-0.792286	0.801582	0.0921933	-0.465116	0.474165	0.839005	1.57907	1.78812	-0.673471	-0.927265	1.14603	-0.0801066	-2.0534	2.05496	-0.582379	-1.44154	1.55474	-1.66406	-0.549663	1.75249	-0.017372	-0.400514
			0.0199337	-0.638256	0.638567	0.170714	0.0499838	0.177881	-1.84519	0.283615	1.86686	0.00838715	-0.320631	0.320741	0.372994	-1.84948	1.88672	0.352384	0.221298	0.416109	0.147001	0.274888	0.311726	-0.0952667	-0.517899	0.526589	-0.0744351	-0.662995	0.66716	0.0755625	-0.476083	0.482042	0.713529	1.48661	1.64898	-0.668221	-0.92167	1.13842	-0.0694078	-2.11085	2.11199	-1.79821	-1.40202	2.28018	-1.69623	-0.657967	1.81937	0.0679371	-0.453177
			0.0202492	-0.610141	0.610476	0.156195	0.0334901	0.159745	-1.85949	0.271717	1.87924	0.0951727	-0.448079	0.458075	0.347064	-1.81734	1.85019	0.308352	0.419266	0.520447	0.308218	-0.046879	0.311762	-0.0884176	-0.504212	0.511906	-0.299998	-0.9495	0.995766	0.0674856	-0.493191	0.497787	1.48387	1.92782	2.43277	-0.673737	-0.926103	1.14525	-0.0776692	-2.1003	2.10174	-1.99762	-1.40841	2.4442	-1.71167	-0.761161	1.87328	-0.250584	-0.65231
			-0.0435847	-0.74191	0.743189	0.141371	0.0111668	0.141812	-1.86879	0.283883	1.89023	0.170452	-0.502449	0.530574	0.281773	-1.7667	1.78902	0.234488	0.198289	0.307088	-0.0176541	-0.313976	0.314472	-0.0600434	-0.497184	0.500797	-0.396521	-1.05925	1.13103	0.0491851	-0.517945	0.520275	1.31463	0.699377	1.48909	-0.663284	-0.938165	1.14896	-0.0513025	-2.11926	2.11988	-1.9621	-1.5897	2.52527	-1.73327	-0.869877	1.93931	-0.0974171	-0.938557
			-0.0640701	-0.813595	0.816114	0.140739	-0.0219015	0.142433	-1.90734	0.287045	1.92882	0.31708	-0.614238	0.691251	0.245356	-1.7014	1.719	0.216816	0.304174	0.373539	0.0373378	0.312822	0.315043	0.209188	-0.312719	0.376236	-0.435461	-1.09613	1.17946	0.0318911	-0.529856	0.530815	1.31553	-0.0103309	1.31557	-0.226618	-0.891635	0.919983	0.0459408	-2.1992	2.19968	-1.72893	-1.70507	2.42826	-1.7682	-0.96126	2.0126	-0.117944	-0.950395
			-0.110617	-0.73668	0.744939	0.148676	-0.0174103	0.149692	-1.93638	0.302564	1.95988	0.450918	-0.714275	0.844699	0.225733	-1.66307	1.67832	0.166182	0.321871	0.36224	0.154585	-0.276368	0.316664	0.224663	-0.18929	0.293776	-0.410701	-1.0701	1.14621	0.0210533	-0.563327	0.56372	0.91402	-1.30395	1.5924	-0.396974	-0.932896	1.01385	0.121058	-2.26254	2.26577	-1.55316	-1.79767	2.37569	-1.80215	-1.04224	2.08183	0.108167	-0.310102
			-0.110293	-0.667743	0.67679	0.0887208	0.0431984	0.0986787	-1.95423	0.297993	1.97682	0.497716	-0.712239	0.86891	0.174268	-1.64708	1.65627	0.134533	0.35494	0.379581	0.316561	-0.0194646	0.317159	0.23573	-0.120599	0.264789	-0.398134	-1.05881	1.13119	0.00429127	-0.568728	0.568744	0.965676	-2.02618	2.24454	-0.462635	-0.962381	1.06781	0.19452	-2.35836	2.36637	-0.25539	-1.78519	1.80337	-1.80248	-1.07064	2.09648	0.114019	-0.310621
			-0.102727	-0.677777	0.685518	0.0805111	0.0292222	0.0856503	-1.9543	0.310104	1.97875	0.488994	-0.748768	0.894298	0.150953	-1.60884	1.61591	0.119033	0.343352	0.3634	-0.0864467	-0.30539	0.317389	0.234726	-0.121446	0.264283	-0.429576	-1.05731	1.14125	0.00535915	-0.574284	0.574309	1.06305	-2.23653	2.47632	-0.493761	-1.00169	1.11677	0.239123	-2.40263	2.4145	0.714054	-2.03312	2.15486	-1.79254	-1.0343	2.06954	0.0526954	-0.339739
			-0.119489	-0.698288	0.708438	0.0984138	0.0360968	0.104825	-1.95398	0.301389	1.97709	0.48692	-0.758574	0.901402	0.142335	-1.53233	1.53893	0.087875	0.319109	0.330987	0.0636222	-0.311534	0.317964	0.24336	-0.10615	0.265503	-0.440615	-1.05584	1.14409	0.00215843	-0.583194	0.583198	2.0051	1.04077	2.25912	-0.489853	-1.00024	1.11375	0.271949	-2.40798	2.42329	0.194555	-2.57592	2.58326	-1.7556	-0.956423	1.99922	0.0783372	-0.338365
			-0.140602	-0.669068	0.683682	0.0441185	-0.0577744	0.0726933	-1.94182	0.307572	1.96603	0.482181	-0.760454	0.900438	0.149565	-1.51229	1.51967	0.0708601	0.303567	0.311728	0.197453	0.249526	0.318199	0.228029	-0.136581	0.265804	-0.478784	-1.05861	1.16185	0.00306803	-0.596491	0.596499	1.71872	0.849594	1.91724	-0.500199	-1.01115	1.12811	0.305063	-2.40409	2.42336	-1.05249	-1.81464	2.09777	-1.75162	-0.842457	1.94368	0.103453	-0.356183
			-0.173866	-0.615105	0.639205	-0.0454404	-0.0651225	0.0794089	-1.91378	0.31682	1.93983	0.471581	-0.767671	0.900948	0.163504	-1.50711	1.51596	0.0822579	0.287511	0.299046	0.318916	0.00471277	0.318951	0.0101476	-0.243755	0.243966	-0.512849	-1.09173	1.20619	0.00691597	-0.612039	0.612078	1.75451	0.86319	1.95535	-0.505598	-1.04368	1.1597	0.352543	-2.42124	2.44677	-1.30965	-1.52191	2.00784	-1.71304	-0.723313	1.85949	0.10555	-0.378025
			-0.180934	-0.599317	0.626034	-0.061709	-0.0341357	0.0705213	-1.89917	0.333919	1.9283	-0.000997346	-0.596884	0.596885	0.202575	-1.51051	1.52404	0.0545955	0.257288	0.263017	0.290505	-0.13167	0.318952	0.0189332	-0.250623	0.251338	-0.561958	-1.1462	1.27655	0.00203658	-0.613592	0.613595	1.58019	0.851714	1.79511	-0.0660543	-0.931358	0.933697	0.360903	-2.39525	2.42229	-1.46863	-1.51787	2.11206	-1.68551	-0.614124	1.79391	0.0291037	-0.413763
			-0.187698	-0.539798	0.5715	-0.0672114	0.0150249	0.0688703	-1.86961	0.340446	1.90035	-0.265357	-0.507682	0.572849	0.133333	-1.63792	1.64333	0.0169053	0.204027	0.204726	0.318224	-0.0310774	0.319737	0.0850348	-0.302525	0.314249	-0.58338	-1.16244	1.30061	0.00312932	-0.623806	0.623814	1.19336	0.260407	1.22144	0.126901	-0.916596	0.925339	0.399906	-2.42566	2.45841	-1.62165	-1.23297	2.03714	-1.64976	-0.494587	1.72231	0.080446	-0.436444
			-0.167842	-0.451006	0.481225	-0.0384704	0.0315317	0.0497415	-1.85302	0.337842	1.88357	-0.0679237	-0.596584	0.600438	0.688126	-1.35057	1.51577	0.00185006	0.19908	0.199089	0.318706	-0.031163	0.320226	0.0246494	-0.409806	0.410547	-0.563418	-1.14778	1.2786	0.0108964	-0.620654	0.62075	1.1132	0.0232737	1.11345	0.245227	-0.910467	0.942914	0.409626	-2.4636	2.49742	-0.93158	-1.56436	1.82073	-1.61424	-0.374648	1.65715	0.0391687	-0.447725
			-0.171469	-0.34856	0.388453	0.0485626	0.0709912	0.0860121	-1.80971	0.333035	1.8401	-0.039587	-0.713534	0.714632	1.34454	1.84009	2.27897	-0.030011	0.1682	0.170857	0.0263487	0.319696	0.32078	0.00672629	-0.44428	0.44433	-0.566134	-1.15426	1.28562	0.0127909	-0.626841	0.626971	1.16858	0.0459047	1.16949	0.384862	-0.992993	1.06497	0.399856	-2.48228	2.51428	-2.03764	-0.707573	2.157	-1.57028	-0.245973	1.58942	0.118554	-0.44627
			-0.192608	-0.130358	0.232575	0.079941	0.0946819	0.123916	-1.69259	0.32989	1.72444	-0.339715	-0.627483	0.713541	1.11605	0.10843	1.1213	-0.0510855	0.145584	0.154287	0.317222	-0.0484236	0.320896	-0.0208116	-0.508948	0.509374	-0.572344	-1.17468	1.30669	0.00733671	-0.617755	0.617799	0.866063	-0.340689	0.930663	0.490744	-1.02375	1.13529	0.311176	-2.56616	2.58496	-1.94854	-0.382564	1.98574	-1.54273	-0.12964	1.54817	-0.0181535	-0.486393
			-0.230706	-0.039264	0.234023	0.125343	0.145363	0.191941	-1.56427	0.332128	1.59914	-0.257872	-0.718238	0.763128	0.927073	-0.671556	1.14475	-0.0790295	0.0985213	0.126302	-0.011405	0.320994	0.321196	-0.0657684	-0.612141	0.615664	-0.580789	-1.19638	1.3299	0.00862434	-0.64988	0.649938	0.911708	-0.372591	0.984904	0.326557	-1.00705	1.05868	0.235294	-2.54158	2.55245	-0.0782899	1.81191	1.8136	-1.52308	-0.00745194	1.52309	0.021951	-0.504934
			-0.244266	0.0727598	0.254872	0.135423	0.193352	0.23606	-0.360898	-0.0493781	0.364261	-0.25467	-0.748358	0.790504	0.734107	-0.820193	1.10074	0.0241157	0.107102	0.109783	0.143016	-0.287964	0.321523	-0.0777094	-0.663429	0.667965	-0.586692	-1.21267	1.34714	0.00354578	-0.660687	0.660697	0.804593	-0.4629	0.928249	0.550788	-0.932073	1.08265	0.144423	-2.5467	2.55079	1.53403	2.4426	2.88437	-1.50389	0.120346	1.5087	-0.0523691	-0.938453
			-0.259231	0.145253	0.297152	0.120239	0.230152	0.259668	0.134997	-0.191753	0.234507	-0.46382	-0.676247	0.820023	0.827588	-1.04191	1.33059	0.139607	0.0938823	0.168238	0.31867	-0.0456836	0.321928	-0.0792954	-0.691473	0.696005	-0.580098	-1.20672	1.33892	0.00227755	-0.671416	0.67142	0.794071	-0.380416	0.880491	0.630236	-0.889974	1.09053	0.0611416	-2.52521	2.52595	3.90418	0.522636	3.93901	-1.65211	0.476215	1.71938	-0.080163	-0.946981
			-0.25333	0.275358	0.374163	0.11033	0.328214	0.346262	-0.410711	-0.0301169	0.411814	-0.587618	-0.641443	0.86991	0.882993	-1.1488	1.44894	0.202057	0.0892782	0.220902	0.0739527	-0.315432	0.323985	-0.0408708	-0.651912	0.653191	-0.559426	-1.18822	1.31332	0.00580329	-0.684808	0.684832	0.984343	-0.31673	1.03405	0.900396	-0.827706	1.22303	0.0858228	-2.52761	2.52907	0.367763	1.27005	1.32223	-1.44383	1.48817	2.07348	-0.282123	4.87526
			-0.254083	0.337066	0.422104	0.0915308	0.323169	0.335881	-0.53847	0.0268108	0.539137	-0.661762	-0.629791	0.913546	0.938435	-1.12956	1.46852	0.21563	-0.0238107	0.21694	0.324441	0.00943867	0.324578	-0.0578607	-0.666387	0.668895	-0.54655	-1.16914	1.29058	0.00885985	-0.698795	0.698851	1.42026	1.39101	1.98798	1.2952	-0.767674	1.50561	0.0156956	-2.46904	2.46909	-1.04397	2.48073	2.69145	-0.531967	0.19481	0.566515	-0.177258	0.137676
			-0.25172	0.432178	0.500141	-0.00648103	0.296707	0.296777	-0.516994	0.0548677	0.519898	-0.677794	-0.629779	0.925216	0.973321	-1.16564	1.51858	0.247077	-0.0629326	0.254966	-0.100654	0.308838	0.324827	-0.0768074	-0.698372	0.702583	-0.532485	-1.1615	1.27774	0.0172073	-0.729857	0.73006	1.23438	1.35748	1.83479	1.45104	-0.630091	1.58194	0.0097302	-2.45667	2.45669	-0.97757	0.804352	1.26595	-0.503939	0.239522	0.557965	0.163321	-0.328929
			-0.255985	0.4605	0.526867	-0.0412104	0.263482	0.266685	-0.428052	0.0703123	0.433788	-0.676664	-0.647961	0.936871	0.978802	-1.17511	1.52936	0.287789	-0.0767201	0.297839	0.0147625	0.326626	0.326959	-0.0405823	-0.65921	0.660458	-0.513699	-1.14489	1.25485	0.0141818	-0.765053	0.765184	1.19531	0.91556	1.50566	1.35599	-0.62342	1.49243	-0.00566851	-2.43287	2.43288	-0.53662	1.57114	1.66026	-0.502575	0.279247	0.574944	0.139407	-0.358264
			-0.247838	0.539743	0.593924	-0.0994003	0.259608	0.277987	-0.324479	0.0811615	0.334476	-0.709039	-0.626701	0.946304	0.970779	-1.13177	1.49108	0.286285	-0.0869158	0.299188	0.160862	-0.287059	0.329058	0.0129306	-0.25675	0.257076	-0.523282	-1.15279	1.266	0.00233028	-0.786595	0.786599	1.09967	0.517526	1.21536	1.52108	-0.674313	1.66385	0.0603031	-2.45076	2.45151	-0.356408	0.309562	0.472076	-0.53768	0.296744	0.614131	0.154285	-0.353665
			-0.236492	0.579528	0.625925	-0.0176403	0.249971	0.250592	-0.219102	0.0706103	0.230199	-0.737209	-0.589481	0.943909	0.955221	-1.07468	1.43784	0.312857	-0.0666416	0.319876	0.189899	0.270227	0.330279	-0.406741	2.55434	2.58652	-0.505943	-1.1305	1.23856	0.000234227	-0.80035	0.80035	1.34429	0.811164	1.57006	1.59212	-0.567523	1.69024	0.0883199	-2.44961	2.4512	-0.603198	0.685665	0.913227	-0.565112	0.302529	0.640995	0.146883	-0.35783
			-0.225138	0.62958	0.668624	-0.0398772	0.319491	0.32197	0.467047	-0.199252	0.507774	-0.736873	-0.595375	0.94734	0.950217	-1.04643	1.41348	0.340489	-0.0773015	0.349154	0.0832093	-0.320934	0.331546	-0.189309	1.15279	1.16823	0.384034	1.27045	1.32722	0.0156773	-0.818266	0.818417	3.0581	3.3304	4.52145	1.61384	-0.615884	1.72736	0.129609	-2.41855	2.42202	-0.64265	0.826452	1.04691	-0.58515	0.298517	0.656896	0.135427	-0.362842
			-0.210029	0.692968	0.724097	0.0629661	0.318022	0.324195	0.762676	-0.32313	0.828305	-0.785495	-0.550451	0.959165	0.94688	-1.01972	1.39155	-0.218454	-0.414739	0.468754	0.316416	-0.101159	0.332193	-0.141286	0.472578	0.493246	-0.0122374	3.90048	3.9005	0.0299604	-0.806987	0.807543	2.47837	2.65695	3.63341	1.51227	-0.697877	1.66553	0.171365	-2.38802	2.39416	0.149792	2.00827	2.01385	-0.649549	0.253906	0.69741	0.144411	-0.372666
			-0.249823	0.612915	0.661873	0.151602	0.26142	0.302198	0.871354	-0.371506	0.947246	-0.814757	-0.482108	0.946709	0.396177	-1.90725	1.94797	-0.203685	-0.421114	0.467787	-0.0293543	-0.331519	0.332816	-0.10192	0.138109	0.171645	0.0434175	2.45207	2.45245	0.0270702	-0.811181	0.811632	2.00296	1.9113	2.76855	1.57861	-1.04716	1.89434	0.213029	-2.34459	2.35425	-1.36867	-1.28034	1.87417	-0.690993	0.27985	0.745511	0.142481	-0.376213
			-0.244373	0.629557	0.675322	0.130837	0.244639	0.277428	0.891125	-0.490381	1.01714	-0.804766	-0.432275	0.913516	0.393267	-1.88405	1.92466	-0.20382	-0.428339	0.47436	-0.0648651	-0.331112	0.337406	0.241708	1.50636	1.52563	0.0367888	1.50936	1.50981	0.0170553	-0.816511	0.816689	1.50568	1.05551	1.8388	1.67404	-0.867481	1.88545	0.274309	-2.33914	2.35517	-1.18521	-0.43131	1.26125	-0.737742	0.210621	0.767219	0.129066	-0.425787
			-0.258792	0.588578	0.64296	0.176847	0.272976	0.325255	1.7736	-0.707122	1.90937	-0.567551	-0.0784428	0.572947	0.380107	-1.83736	1.87627	-0.144478	-0.454939	0.47733	-0.00466549	0.338238	0.33827	-0.233957	0.229864	0.327984	0.0890562	1.11507	1.11862	0.0290494	-0.819876	0.820391	1.34612	0.691603	1.51339	1.70355	-0.772894	1.87068	0.290238	-2.34011	2.35804	-1.42144	0.706304	1.58724	-0.784089	0.223856	0.815418	0.105056	-0.447931
			-0.301401	0.493626	0.578368	0.103868	0.207201	0.231778	2.33292	-0.808599	2.46908	-0.502973	0.10658	0.514141	0.343458	-1.78641	1.81913	-0.133381	-0.471143	0.489659	0.171901	0.291632	0.338526	-0.243264	-0.215649	0.325087	0.101779	0.798374	0.804835	0.0252616	-0.82664	0.827026	1.25313	0.369601	1.3065	1.72346	-0.699132	1.85986	0.294438	-2.32534	2.3439	-2.05709	0.124776	2.06087	-0.817417	0.250484	0.854935	0.178533	-0.448758
			-0.356504	0.442349	0.568127	0.206805	0.257431	0.33021	2.70913	-0.849184	2.8391	-0.36288	0.151136	0.393095	0.225831	-1.74779	1.76232	-0.141708	-0.464991	0.486104	0.333458	-0.0646436	0.339666	-0.314026	-0.388006	0.49916	0.168417	0.323157	0.36441	0.0208486	-0.824346	0.82461	1.25044	0.225427	1.2706	1.72155	-0.0129295	1.72159	0.273692	-2.3039	2.3201	-0.938951	0.148959	0.950693	-0.829334	0.271923	0.872776	0.136604	-0.562888
			-0.423259	0.374041	0.56485	0.284458	0.298262	0.41216	2.96303	-0.878749	3.09059	-0.281804	0.21744	0.355941	0.165079	-1.79717	1.80473	-0.118745	-0.46206	0.477075	0.219354	0.261505	0.341322	-0.274401	-0.209303	0.345114	0.112793	-0.855974	0.863374	0.0146045	-0.808527	0.808659	1.34582	0.34194	1.38858	1.8834	-0.379762	1.9213	0.263543	-2.28252	2.29768	-0.907931	0.464862	1.02002	-0.794493	0.285525	0.844242	-0.0542528	0.802215
			-0.516939	0.352846	0.62588	0.394468	0.301588	0.496549	3.1379	-0.907592	3.26652	-0.254603	0.273069	0.373349	0.13781	-1.77305	1.7784	-0.0971399	-0.483051	0.492722	0.228678	0.254328	0.342018	-0.258799	-0.286732	0.386254	0.0891779	-0.921439	0.925744	0.00733835	-0.810657	0.81069	1.3149	0.299345	1.34854	1.91763	-0.401563	1.95922	0.2744	-2.27676	2.29323	-1.14822	-0.603641	1.29722	-0.798398	0.296315	0.851611	-0.209391	-1.42903
			-0.471447	0.327131	0.573827	0.429189	0.330811	0.541885	2.86957	-0.894226	3.00568	-0.278112	0.429953	0.51206	0.0729297	-1.74506	1.74659	-0.0682899	-0.489154	0.493898	0.155098	0.306036	0.343094	-0.298316	-0.184521	0.350771	0.0852364	-0.951924	0.955733	-0.00317568	-0.813552	0.813558	0.953466	-0.48457	1.06954	1.78028	-0.0357828	1.78064	0.278844	-2.26713	2.28421	-0.399526	0.608362	0.727823	-0.817358	0.252619	0.855506	-0.132258	2.30498
			-0.463568	0.254544	0.528855	0.435248	0.320727	0.540653	2.73226	-0.90072	2.8769	-0.249283	0.45455	0.518418	0.0729528	-1.6643	1.6659	-0.040182	-0.50531	0.506905	-0.195897	-0.281763	0.343171	-0.288578	-0.122463	0.313488	0.0852138	-0.976373	0.980084	-0.0176243	-0.825539	0.825727	0.777968	-1.04887	1.30589	1.65195	0.0829998	1.65404	0.264035	-2.20695	2.22269	-1.29167	-0.574546	1.41369	-0.864092	0.177939	0.882223	0.213321	-0.289037
			-0.589435	0.256767	0.642933	0.438904	0.300502	0.531919	1.87174	-0.697943	1.99763	-0.22092	0.501286	0.547807	0.0778603	-1.63708	1.63893	-0.0200258	-0.529915	0.530293	0.125558	-0.320334	0.344062	-0.283309	-0.0687937	0.291541	0.155371	-0.978404	0.990664	-0.0314966	-0.837995	0.838587	0.703068	-1.39903	1.56575	1.49537	0.0682306	1.49693	0.238149	-2.14775	2.16092	-1.67089	-1.01771	1.95643	-0.8375	0.160355	0.852713	0.164913	-0.321076
			-0.480034	0.264432	0.548048	0.475937	0.333845	0.58135	1.40083	-0.629908	1.53594	-0.227249	0.476875	0.528254	-0.019811	-1.67303	1.67315	-0.0415998	-0.531025	0.532652	0.153807	0.311027	0.346979	-0.29345	-0.0607104	0.299665	0.288969	-0.902535	0.947667	-0.0467846	-0.845483	0.846776	0.677684	-1.65942	1.79247	1.35641	-0.0158474	1.3565	0.240838	-2.13712	2.15065	-1.97193	-0.975128	2.19986	-0.821325	0.138189	0.832869	0.205555	-0.314299
			-0.551482	0.278536	0.61783	0.505174	0.345436	0.611986	1.34476	-0.621313	1.48136	-0.232275	0.462768	0.51779	-0.0522412	-1.67404	1.67486	-0.00909208	-0.540702	0.540778	0.347426	0.0120974	0.347636	-0.298643	-0.102367	0.3157	0.283042	-0.923613	0.966009	-0.0447656	-0.845106	0.846291	0.57647	-2.20338	2.27754	1.22401	-0.158319	1.23421	0.190111	-2.0972	2.1058	-2.05839	-1.01051	2.29306	-0.790816	0.173276	0.809577	0.184189	-0.333825
			-0.426907	0.259756	0.499723	0.507834	0.358323	0.621523	1.1778	-0.611099	1.3269	0.639178	1.02383	1.20697	-0.0428595	-1.6957	1.69624	-0.00690569	-0.546324	0.546368	0.191152	0.291225	0.348355	-0.281092	-0.10211	0.299064	0.347874	-1.01116	1.06932	-0.0680156	-0.833592	0.836362	0.550674	-2.64058	2.69739	1.23957	-0.237025	1.26203	0.840273	0.104259	0.846716	-1.55438	0.285726	1.58042	-0.733922	0.185875	0.757094	0.187497	-0.332558
			-0.358971	0.31427	0.477102	0.441942	0.378991	0.582191	0.908778	-0.582145	1.07925	0.758698	1.02489	1.27515	-0.0465782	-1.70667	1.7073	0.0237231	-0.542153	0.542672	0.265325	0.227568	0.349549	-0.28124	-0.094912	0.296823	0.546499	-0.97997	1.12205	-0.0806742	-0.825282	0.829216	0.564863	-2.80384	2.86017	1.12281	-0.283031	1.15793	0.79859	0.123791	0.808128	-0.726344	1.37454	1.55465	-0.698653	0.186166	0.723031	0.214212	-0.328996
			-0.43304	0.149985	0.458278	0.219453	0.303347	0.374405	0.543988	-0.556882	0.778486	0.750926	0.980422	1.23496	-0.0147863	-1.68646	1.68653	0.0710178	-0.550263	0.554827	-0.036237	-0.347988	0.34987	-0.241889	-0.113769	0.267308	0.591217	-0.995202	1.15757	-0.0780585	-0.817853	0.82157	0.613053	-2.96263	3.0254	0.953999	-0.398142	1.03375	0.756885	0.172352	0.776261	-0.83428	1.31229	1.55503	-0.675113	0.133468	0.68818	0.158058	-0.362437
			-0.420315	0.193491	0.462714	0.0516353	0.225931	0.231757	0.135153	-0.510158	0.527757	0.632836	0.93479	1.12885	0.0243545	-1.65089	1.65107	0.127814	-0.559318	0.573736	0.182502	0.299709	0.350902	-0.236968	-0.203247	0.312192	0.677851	-0.983604	1.19455	-0.080169	-0.820186	0.824094	0.504258	-3.69393	3.72819	0.859707	-0.469764	0.97968	0.717397	0.226754	0.75238	-1.32882	-2.25184	2.61468	-0.672202	0.128718	0.684415	0.181924	-0.352738
			-0.307913	0.346643	0.463651	-0.047766	0.188375	0.194336	-0.355505	-0.447646	0.571639	0.49583	0.860508	0.993137	0.0541172	-1.63743	1.63832	0.180956	-0.563801	0.592129	0.175592	0.306786	0.353483	-0.1865	-0.241595	0.305205	0.717327	-0.947729	1.18859	-0.0629237	-0.818875	0.82129	0.37035	-4.67425	4.6889	0.380797	-0.52564	0.649079	0.672639	0.317889	0.743974	-0.322873	1.28331	1.3233	-0.696634	0.041987	0.697898	0.177185	-0.356487
			-0.288132	0.509907	0.585684	-0.0225176	0.180118	0.18152	-0.723966	-0.366576	0.811483	0.365392	0.783697	0.864692	0.0998531	-1.63065	1.63371	0.232617	-0.560125	0.606507	0.290324	0.204577	0.355162	-0.199958	-0.285718	0.348737	0.760648	-0.906936	1.18369	-0.0370847	-0.81011	0.810959	0.293887	-4.94691	4.95563	0.135028	-0.606531	0.621379	0.646355	0.389196	0.754486	0.371637	2.39427	2.42294	-0.713096	0.00755554	0.713136	0.201864	-0.349545
			-0.257677	0.594005	0.647487	-0.0547706	0.131003	0.141991	-1.01914	-0.266191	1.05333	0.216743	0.712972	0.745189	0.129868	-1.61899	1.62419	0.281433	-0.558005	0.62496	0.352159	-0.0629024	0.357733	-0.207641	-0.341217	0.399429	0.78902	-0.898705	1.19592	-0.0462003	-0.794773	0.796115	0.356358	-4.79904	4.81225	-0.0141569	-0.649083	0.649237	0.650884	0.407762	0.768062	-0.492499	-0.30135	0.57738	-0.680425	0.015346	0.680598	0.199751	-0.373623
			-0.235595	0.633405	0.675801	-0.0174108	0.0826	0.084415	-1.14048	-0.224888	1.16245	0.0582184	0.631142	0.633821	0.163525	-1.65593	1.66398	0.313961	-0.560874	0.642768	-0.105861	-0.342198	0.358199	-0.189585	-0.34686	0.395291	0.771206	-0.918154	1.19907	-0.0566748	-0.786012	0.788053	0.424865	-4.67601	4.69527	-0.113389	-0.68704	0.696334	0.680744	0.357632	0.768969	0.489343	1.63541	1.70705	-0.676235	-0.00333634	0.676244	0.121892	-0.498542
			-0.231917	0.621752	0.663597	-0.0483554	0.0279724	0.0558632	-1.1728	-0.202698	1.19019	-0.0727682	0.584583	0.589095	0.244091	-1.63619	1.6543	0.375396	-0.566385	0.679496	0.246765	0.263158	0.360756	-0.173746	-0.376919	0.415037	0.793623	-0.918027	1.21351	-0.0554913	-0.793643	0.795581	0.510397	-4.11842	4.14992	-0.190311	-0.664362	0.691083	0.690274	0.350806	0.774302	-0.547327	0.0100611	0.54742	-0.685422	-0.0390675	0.686535	0.0564962	-0.519664
			-0.186767	0.675542	0.700884	-0.0754127	0.0133758	0.0765897	-1.15207	-0.185716	1.16694	-0.201089	0.534507	0.571082	0.301115	-1.63448	1.66199	0.399592	-0.571326	0.6972	-0.283763	-0.225813	0.362647	-0.154338	-0.442826	0.468951	0.847373	-0.890694	1.22938	-0.0555975	-0.800641	0.802569	0.575526	-4.39699	4.4345	0.0750967	-0.481809	0.487626	0.708282	0.385661	0.806472	-0.347704	-2.66544	2.68803	-0.671633	-0.0481839	0.67336	0.0612761	-0.520451
			-0.163702	0.684729	0.704026	-0.119993	-0.015652	0.12101	-1.17845	-0.164034	1.18981	-0.325279	0.494578	0.591957	0.329876	-1.60835	1.64183	0.481772	-0.576221	0.751089	0.165563	0.32313	0.363076	-0.0678841	-0.524718	0.529091	0.888771	-0.84632	1.22726	-0.0431368	-0.816688	0.817826	0.676913	-4.32852	4.38113	0.205075	-0.3949	0.444974	0.74171	0.366188	0.82718	0.938743	0.809265	1.23941	-0.675955	-0.0594422	0.678563	0.232675	-0.481623
			-0.153554	0.680038	0.697159	0.00175235	-0.0104545	0.0106003	-0.908039	-0.07344	0.911004	-0.437543	0.468734	0.641214	0.354767	-1.57814	1.61752	0.488643	-0.602732	0.775924	0.366065	-0.0151391	0.366378	-0.0952114	-0.578121	0.585909	0.82418	-0.850167	1.18408	-0.032604	-0.82472	0.825364	0.755873	-4.16397	4.23202	0.279409	-0.368488	0.462442	0.77115	0.378979	0.859242	1.65099	1.52625	2.24837	-0.667281	-0.0870041	0.672929	0.111514	-0.53321
			-0.190909	0.767954	0.791327	0.0487276	-0.045907	0.0669465	0.24709	0.119027	0.274264	-0.536867	0.311219	0.620551	0.386348	-1.55287	1.60021	0.487794	-0.610939	0.781786	-0.323598	-0.172004	0.366471	-0.102361	-0.605183	0.613779	0.781736	-0.841825	1.14882	-0.029969	-0.831636	0.832176	0.919181	-3.74394	3.85513	0.312532	-0.368819	0.483429	0.776711	0.420741	0.883348	-0.422675	1.08718	1.16646	-0.704028	-0.0841241	0.709036	0.170561	-0.520817
			-0.143955	0.739665	0.753544	0.102077	-0.035297	0.108007	-0.506398	0.0416084	0.508105	-0.511053	0.728144	0.889589	0.424728	-1.50771	1.56639	0.462377	-0.622799	0.775674	0.28409	0.23172	0.366607	-0.0944428	-0.600117	0.607503	0.82256	-0.823615	1.16402	-0.016699	-0.833747	0.833914	1.02171	-3.61956	3.761	0.365686	-0.383191	0.529681	0.789929	0.423719	0.896396	0.111726	1.09532	1.10101	-0.794895	-0.147587	0.80848	0.159107	-0.526864
			-0.119404	0.702262	0.712341	0.137772	-0.0399645	0.143452	-0.394158	0.0157808	0.394473	-1.52356	1.64588	2.2428	0.437854	-1.4896	1.55261	0.456535	-0.631011	0.778844	0.366056	0.0395872	0.368191	-0.249109	-0.613412	0.662064	0.901258	-0.943859	1.30504	-0.0208234	-0.829999	0.83026	1.05123	-3.67175	3.81927	0.421374	-0.383156	0.56953	0.814961	0.406117	0.910545	0.704377	2.20217	2.31207	-0.787232	-0.115145	0.795608	0.166225	-0.524814
			-0.0946879	0.656591	0.663384	0.269141	-0.00380678	0.269168	-0.359988	0.0167651	0.360378	-1.22998	0.713859	1.42213	0.445679	-1.48032	1.54595	0.40885	-0.640092	0.759524	-0.152482	-0.33588	0.368871	-0.228007	-0.626464	0.666666	1.10797	-1.02719	1.51087	-0.0294815	-0.836687	0.837206	1.0828	-3.76402	3.91667	0.5001	-0.380989	0.628691	0.807495	0.355572	0.882314	0.0550514	1.46481	1.46585	-0.752321	-0.0921032	0.757938	0.190878	-0.522215
			-0.0950582	0.619073	0.626328	0.418885	0.0286481	0.419863	-0.452911	0.0634158	0.457329	-0.888262	0.805739	1.19926	0.456063	-1.45405	1.52389	0.370368	-0.649931	0.748053	0.21832	0.299284	0.370452	-0.0994005	-0.586295	0.594661	1.2319	-1.09053	1.64525	0.0143859	-0.840547	0.84067	1.03622	-3.81525	3.95346	0.5894	-0.364659	0.693087	0.763963	0.323468	0.829621	-0.969429	-1.95362	2.18092	-0.754858	-0.0844746	0.75957	0.187879	-0.533072
			-0.17545	0.598255	0.623451	0.339667	0.0708615	0.34698	-0.493525	0.0942605	0.502446	-0.701519	0.530201	0.879342	0.488341	-0.9236	1.04476	0.297868	-0.651274	0.716158	-0.160846	-0.335388	0.371963	-0.0520425	-0.562366	0.564769	1.18747	-1.22507	1.70613	0.0296071	-0.83966	0.840182	0.998446	-3.83825	3.96598	0.559146	-0.358721	0.664323	0.702477	0.364737	0.791522	-0.674051	0.92604	1.14538	-0.757559	-0.0559794	0.759624	0.18338	-0.544486
			-0.133902	0.605936	0.620555	0.247717	0.110449	0.271224	-0.554247	0.134158	0.570253	-0.638827	0.483254	0.801021	0.89578	-1.05638	1.38505	0.258033	-0.663462	0.711873	-0.0641537	-0.367127	0.37269	-0.00668056	-0.547544	0.547585	1.18605	-1.27156	1.73885	0.0530756	-0.824983	0.826688	0.989949	-3.72645	3.8557	0.519497	-0.393275	0.651569	0.666591	0.377291	0.765958	-1.32493	0.620412	1.46299	-0.776755	-0.065071	0.779476	0.156978	-0.556434
			-0.108112	0.620103	0.629457	0.201725	0.132487	0.241342	-0.565556	0.15617	0.586722	-0.545978	0.477653	0.725427	1.16821	1.3635	1.79551	0.226523	-0.701793	0.737446	0.22752	0.295502	0.372943	0.0131492	-0.523099	0.523264	1.19646	-1.33118	1.78985	0.0611336	-0.816577	0.818862	1.04811	-3.52323	3.67583	0.520203	-0.424313	0.671307	0.620122	0.333264	0.704	-1.52555	-0.235987	1.54369	-0.790042	-0.0851193	0.794615	0.247103	-0.539936
			-0.0992315	0.623672	0.631517	0.348068	0.165855	0.385564	-0.577555	0.157709	0.5987	-0.522359	0.497419	0.721308	0.891489	0.368301	0.964572	0.18093	-0.71545	0.737973	0.216566	0.305993	0.374877	0.0251397	-0.535085	0.535675	1.20487	-1.36357	1.81963	0.0769074	-0.812781	0.816411	1.10643	-2.94913	3.14985	0.366092	-0.472817	0.597979	0.565855	0.346841	0.663695	-1.51474	0.415212	1.57062	-0.825103	-0.137826	0.836535	0.158832	-0.578789
			-0.0868849	0.633074	0.639009	0.251566	0.135868	0.285912	-0.568371	0.182581	0.596977	-0.543594	0.484141	0.727933	0.831972	-0.177597	0.850717	0.167847	-0.72554	0.744702	0.296596	0.230127	0.375403	0.0481431	-0.822818	0.824225	1.16779	-1.42403	1.84162	0.0926343	-0.812149	0.817415	1.21367	-2.49295	2.77269	0.358437	-0.495664	0.611686	0.515785	0.330312	0.612487	-1.38967	1.15317	1.80582	-0.824597	-0.127503	0.834396	0.111627	-0.672584
			-0.159409	0.545635	0.568445	0.245891	0.182164	0.306016	-0.533704	0.0765633	0.539167	-0.514838	0.486318	0.708212	0.942592	-0.617564	1.12688	0.137892	-0.762379	0.774749	0.151989	-0.343322	0.375461	0.0895168	-0.908886	0.913283	1.1674	-1.45978	1.86917	0.0821531	-0.806194	0.810369	1.17179	-2.71435	2.95648	0.458198	-0.542068	0.709777	0.473914	0.285368	0.553199	-1.49156	1.65606	2.22873	-0.776211	-0.102695	0.782975	0.0902153	-0.68111
			-0.132758	0.595081	0.60971	0.344038	0.229214	0.413402	-0.466902	-0.0448807	0.469054	-0.528771	0.472525	0.709139	0.993729	-0.845417	1.30469	0.122833	-0.769667	0.779407	0.328506	0.182931	0.376005	0.101495	-0.936978	0.942459	1.11114	-1.54332	1.9017	0.074834	-0.820465	0.823871	0.953565	-3.64851	3.77106	0.466544	-0.542612	0.715605	0.431348	0.254454	0.500807	-1.05735	1.79278	2.08136	-0.706055	-0.0568041	0.708336	0.0879138	-0.685661
			-0.0986199	0.607571	0.615523	0.402965	0.273778	0.487171	-0.495997	0.0375526	0.497416	-0.509621	0.43817	0.672091	1.03251	-0.902914	1.37162	0.0752332	-0.794648	0.798201	-0.00966993	-0.377191	0.377315	0.0764765	-0.943385	0.94648	1.07378	-1.59202	1.92029	0.0880298	-0.828718	0.833381	0.902085	-4.11532	4.21303	0.385958	-0.545044	0.66786	0.379007	0.23658	0.446785	-1.47495	-0.104421	1.47864	-0.666415	-0.042915	0.667795	0.128213	-0.680933
			-0.0643675	0.585645	0.589172	0.321634	0.241697	0.402326	-0.512363	0.0463109	0.514452	-0.457649	0.459488	0.648515	1.07695	-0.949923	1.43603	0.0717474	-0.810281	0.813452	-0.161677	-0.342011	0.3783	0.0195692	-0.788368	0.788611	1.04686	-1.62209	1.93057	0.0939395	-0.834365	0.839636	0.725835	-4.93173	4.98485	0.332428	-0.541373	0.63529	0.355245	0.218942	0.417294	-1.70155	-0.644439	1.8195	-0.711495	-0.0199867	0.711775	-0.137971	-1.16892
			-0.00812433	0.540657	0.540718	0.176181	0.217714	0.28007	-0.523267	0.0220121	0.52373	-0.411397	0.454018	0.612682	1.08643	-0.941992	1.43795	0.0556191	-0.830456	0.832316	-0.300222	-0.235079	0.381307	-0.00101532	-0.76675	0.766751	1.00924	-1.66596	1.94782	0.0486631	-0.839246	0.840656	0.668328	-4.93241	4.97748	0.320085	-0.552907	0.638875	0.351139	0.209503	0.408889	-1.32519	0.980654	1.64858	1.25028	0.844088	1.50854	-0.189728	-1.46659
			-0.00513435	0.448175	0.448204	0.110166	0.143111	0.180602	-0.512677	-0.018381	0.513007	-0.307954	0.416287	0.517813	1.11347	-0.924066	1.44696	0.0835635	-0.843584	0.847713	0.111584	-0.364819	0.381502	-0.00265457	-0.671549	0.671554	1.01737	-1.6571	1.94448	0.0404512	-0.83532	0.836299	0.705138	-4.65504	4.70814	0.383683	-0.543793	0.665525	0.347669	0.194814	0.39853	-1.66511	0.821783	1.85686	1.13747	0.832294	1.40945	0.226956	-0.330026
			0.00695144	0.351646	0.351715	0.100636	0.118457	0.155434	-0.511908	-0.0536871	0.514715	-0.160668	0.359412	0.393689	1.1082	-0.901303	1.42845	0.0995042	-0.860159	0.865895	0.244707	0.293509	0.382137	0.0217855	-0.605015	0.605407	1.00418	-1.67547	1.95335	0.0415934	-0.823993	0.825042	0.749445	-4.39131	4.45481	0.488207	-0.506776	0.703682	0.336899	0.193519	0.388523	-1.70413	-1.06165	2.00777	1.10801	0.795123	1.36378	0.228107	-0.366241
			0.0396567	0.296889	0.299526	0.107056	0.068246	0.126959	-0.534971	-0.0792403	0.540808	-0.0441007	0.326113	0.329081	1.1161	-0.860049	1.40903	0.107656	-0.845489	0.852315	0.0520469	-0.378859	0.382418	0.0212799	-0.587289	0.587674	0.970178	-1.6835	1.94304	0.0251163	-0.799868	0.800262	0.849411	-4.17049	4.25611	0.532785	-0.49582	0.727803	0.338466	0.198156	0.392205	-0.882673	-0.344381	0.947476	1.02669	0.739839	1.26548	0.19865	-0.468729
			0.0342512	0.282446	0.284515	0.0492034	-0.0236701	0.0546008	-0.530661	-0.128729	0.546052	0.155758	0.364189	0.396099	1.02976	-0.918536	1.3799	0.104607	-0.850963	0.857369	-0.307115	-0.229074	0.383137	0.0263207	-0.580331	0.580927	0.943538	-1.51724	1.7867	0.00727415	-0.77629	0.776324	0.874965	-4.51396	4.59798	0.595465	-0.36997	0.70104	0.332199	0.172183	0.37417	-2.04722	-1.19753	2.37175	0.982463	0.643162	1.17426	0.176276	-0.478928
			0.0294694	0.26883	0.270441	0.0524316	-0.0658755	0.0841942	-0.532706	-0.175945	0.56101	0.369316	0.383304	0.532275	0.935532	-1.00752	1.37489	0.0906661	-0.844128	0.848983	0.301793	0.238871	0.384888	0.0403549	-0.571756	0.573178	0.937383	-1.32371	1.622	0.00135237	-0.75573	0.755731	0.317276	-4.98266	4.99275	0.689634	-0.398517	0.796499	0.319013	0.201906	0.377539	1.26822	-1.71718	2.13474	0.955616	0.615432	1.13664	0.169771	-0.508765
			0.021026	0.218358	0.219368	0.0505264	-0.0771123	0.0921913	-0.5405	-0.184837	0.571231	0.463672	0.397305	0.610608	0.848385	-1.09099	1.38204	0.110032	-0.63868	0.648089	0.0961007	-0.373105	0.385282	0.054601	-0.566367	0.568993	0.858795	-1.25622	1.52171	-0.00384759	-0.724373	0.724383	0.318186	-4.7387	4.74937	0.722604	-0.389426	0.820859	0.305919	0.211533	0.371931	5.73467	-2.73158	6.35201	0.897145	0.590714	1.07416	0.191275	-0.511497
			0.00484283	0.196383	0.196443	0.01188	-0.151076	0.151542	-0.54214	-0.160184	0.56531	0.556488	0.401436	0.68617	0.756157	-1.1628	1.38704	0.129806	-0.509172	0.525458	0.293252	0.251969	0.386633	0.0782818	-0.537798	0.543466	0.858715	-1.18776	1.46566	-0.0163276	-0.715061	0.715247	0.316625	-4.38753	4.39894	0.648473	-0.308418	0.71808	0.296957	0.218502	0.368682	0.583903	-1.61823	1.72035	0.885271	0.600968	1.06998	0.203758	-0.509595
			-0.0134444	0.228962	0.229356	-0.0147283	-0.218608	0.219104	-0.553199	-0.455507	0.716601	0.598392	0.426231	0.734674	0.652395	-1.24977	1.4098	0.155766	-0.501107	0.524758	0.208046	0.325943	0.386681	0.0674862	-0.526124	0.530435	0.78812	-1.12058	1.36998	-0.0239312	-0.701445	0.701853	0.345183	-3.87135	3.8867	0.62268	-0.256695	0.673516	0.276928	0.246426	0.370695	-0.857689	-0.996136	1.3145	0.976509	0.60873	1.15071	0.191392	-0.524564
			-0.036313	0.245187	0.247862	-0.0327986	-0.236886	0.239146	-0.463418	-0.554271	0.722476	0.745083	0.490388	0.891981	0.526455	-1.32079	1.42185	0.147763	-0.463004	0.48601	0.0830082	-0.377826	0.386837	0.0822889	-0.493797	0.500606	0.712861	-1.08434	1.29768	-0.0128765	-0.698086	0.698205	0.547454	-3.00924	3.05864	0.574927	-0.22062	0.615804	0.247865	0.319591	0.404445	-1.2862	-1.78316	2.19863	0.989821	0.544281	1.1296	0.230624	-0.530582
			-0.0578477	0.252012	0.258566	-0.544845	-1.27519	1.38671	-0.431264	-0.634861	0.767487	0.874731	0.554823	1.03585	0.41792	-1.40742	1.46816	0.153939	-0.467365	0.492065	0.215019	0.323158	0.388155	0.100483	-0.446104	0.457281	0.658693	-1.07227	1.25843	-0.0141617	-0.706928	0.70707	0.613307	-3.12959	3.18912	0.663963	-0.191621	0.691061	0.247334	0.388038	0.46016	-0.0732785	-0.631435	0.635673	1.01072	0.537079	1.14456	0.229689	-0.531029
			-0.0567396	0.224327	0.231392	-0.507597	-1.32514	1.41903	-0.404016	-0.700704	0.808836	0.941976	0.659795	1.15007	0.41357	-1.38463	1.44507	0.139935	-0.486849	0.50656	0.131216	-0.365932	0.388747	0.105563	-0.443411	0.455804	0.641435	-1.03619	1.21866	0.0101385	-0.705127	0.7052	0.742225	-2.82702	2.92283	0.728269	-0.142592	0.742097	0.271139	0.391596	0.476302	0.684432	-0.350548	0.768981	0.969652	0.453429	1.07043	0.131098	-0.567686
			-0.0603213	0.209359	0.217876	-0.500899	-1.2293	1.32744	-0.387237	-0.744065	0.8388	0.947645	0.767734	1.21961	0.420573	-1.40779	1.46927	0.117437	-0.486876	0.500839	-0.0907735	-0.378947	0.389668	0.0942641	-0.450506	0.460263	0.585562	-1.01162	1.16887	0.0114109	-0.720554	0.720645	0.887221	-2.36768	2.52845	0.685388	-0.11956	0.695737	0.269805	0.414292	0.494401	-1.27363	-0.851464	1.53203	0.947147	0.429239	1.03987	0.143412	-0.565727
			-0.0548612	0.176149	0.184495	-0.585425	-1.11483	1.25919	-0.364843	-0.797599	0.877083	1.08661	0.880719	1.39871	0.397493	-1.47399	1.52665	0.0983939	-0.507883	0.517327	-0.0027494	-0.390056	0.390066	0.0793288	-0.4455	0.452508	0.559619	-0.975317	1.12446	0.00601184	-0.738458	0.738483	0.972769	-1.96145	2.18942	0.705344	-0.116762	0.714943	0.265294	0.456393	0.527897	-0.168368	0.45134	0.481721	0.988934	0.39727	1.06575	0.169678	-0.559049
			-0.045596	0.104819	0.114306	-0.556614	-1.07107	1.20707	-0.359766	-0.842459	0.916062	1.06612	1.0075	1.46686	0.416218	-1.51027	1.56657	0.0961179	-0.520396	0.529198	0.207629	0.331892	0.391487	0.0706918	-0.42447	0.430316	0.498589	-0.951628	1.07433	0.0126527	-0.759959	0.760064	0.996247	-1.64377	1.92211	0.670436	-0.105712	0.678719	0.27079	0.512916	0.580008	-1.46544	-0.11737	1.47013	0.939229	0.415179	1.0269	0.25513	-0.52707
			-0.0515232	0.0574012	0.0771332	-0.598857	-1.04597	1.20527	-0.339724	-0.906026	0.967623	0.89553	1.00426	1.34555	0.440476	-1.53154	1.59363	0.0949114	-0.533259	0.541639	-0.329073	-0.212518	0.391731	0.0618217	-0.397842	0.402616	0.476766	-0.923399	1.03922	0.0235546	-0.79121	0.791561	1.02483	-1.77601	2.05048	0.638396	-0.0899463	0.644701	0.258882	0.545839	0.60412	-1.75665	-0.983148	2.01305	1.06645	0.432348	1.15075	0.163447	-0.568487
			-0.0697344	0.018707	0.0722	-0.621422	-1.05821	1.22718	0.0393953	-0.10745	0.114444	0.843607	1.03757	1.33724	0.458533	-1.51641	1.58422	0.0980128	-0.553238	0.561853	0.390329	0.0359264	0.391979	-0.0422529	0.132825	0.139384	0.496439	-0.866803	0.998898	0.0297273	-0.808896	0.809443	0.93458	-2.29103	2.47432	0.636399	-0.054586	0.638736	0.273154	0.554786	0.618386	-1.70411	-1.12174	2.04017	1.12979	0.396485	1.19734	0.295851	-0.522241
			-0.0711804	0.00779472	0.0716059	-0.710689	-1.00874	1.23395	-0.0447446	-0.0671908	0.080726	0.884787	1.05991	1.38067	0.47126	-1.50728	1.57923	0.0650156	-0.568444	0.57215	0.0199855	-0.397506	0.398008	0.00675616	-0.308145	0.308219	0.482435	-0.837781	0.966758	0.0114882	-0.81487	0.814951	0.85778	-2.65906	2.79399	0.660496	-0.00148465	0.660498	0.275704	0.589866	0.651118	0.320699	0.382036	0.498798	1.1891	0.414835	1.25938	0.274804	-0.542779
			-0.0453898	-0.0467717	0.0651754	-0.734463	-0.986882	1.23019	-0.151399	-0.0432149	0.157446	0.951214	1.11547	1.46598	0.513197	-1.48924	1.57519	0.0566926	-0.552272	0.555174	-0.190744	-0.350184	0.398763	-0.0280913	-0.299622	0.300936	0.458859	-0.831292	0.949525	0.0108536	-0.81302	0.813093	0.32978	-3.87718	3.89118	0.700236	0.030944	0.70092	0.287777	0.579371	0.646905	-1.57244	-1.54597	2.20513	1.11587	0.377096	1.17786	0.127276	-0.607648
			-0.0340729	-0.121501	0.126189	-0.779139	-0.964177	1.23964	-0.455354	0.0957537	0.465313	0.951955	1.12765	1.47574	0.574613	-1.48072	1.58831	0.0529927	-0.554726	0.557252	-0.344439	-0.201956	0.39928	-0.0813543	-0.318767	0.328985	0.418413	-0.834302	0.933344	-0.00593134	-0.806519	0.806541	0.936051	-2.18354	2.37572	0.756721	0.0408283	0.757821	0.301324	0.544337	0.622173	-1.56294	-0.514409	1.64542	1.11075	0.406103	1.18266	0.115668	-0.646901
			-0.00292538	-0.199457	0.199478	-0.760532	-0.955637	1.22133	-0.621017	0.176901	0.645721	0.985076	1.11041	1.48438	0.644176	-1.4584	1.59434	0.0508715	-0.539539	0.541932	0.395241	-0.0681946	0.401081	-0.10343	-0.333451	0.349124	0.376004	-0.828443	0.909779	0.00114547	-0.805428	0.805428	1.09343	-1.67681	2.00182	0.786448	0.100592	0.792855	0.284783	0.529668	0.601373	-1.42604	-1.00433	1.74421	1.10305	0.418617	1.17981	0.052241	-0.94867
			-0.00630386	-0.230209	0.230295	-0.746382	-0.927736	1.19071	-0.699051	0.238311	0.738556	0.9995	1.09201	1.48037	0.682682	-1.45584	1.60796	0.0488811	-0.516566	0.518874	-0.175174	-0.361134	0.401378	-0.111859	-0.358415	0.375465	0.325366	-0.83453	0.895714	-0.141511	-0.819766	0.831891	1.13208	-1.46724	1.85321	0.797845	0.159135	0.81356	0.272545	0.517065	0.584497	0.345117	-0.175392	0.387128	1.09716	0.40837	1.17069	0.22789	-0.407621
			-0.00902137	-0.292612	0.292751	-0.677666	-0.901754	1.128	-0.64739	0.195259	0.676195	1.03214	1.05851	1.47843	0.701708	-1.46569	1.625	0.0308122	-0.489722	0.490691	0.37351	0.147289	0.401502	-0.107275	-0.369154	0.384425	0.314508	-0.829657	0.887269	-0.130213	-0.803103	0.813591	1.14197	-1.11297	1.59461	0.84714	0.206081	0.871846	0.377199	0.364594	0.524603	-1.40757	-0.736384	1.58856	1.11819	0.394869	1.18587	0.252063	-0.410632
			-0.0739782	-0.362258	0.369734	-0.699861	-0.892636	1.13429	-0.758458	0.270841	0.805365	1.07443	1.07	1.51635	0.719103	-1.45428	1.62236	0.0259991	-0.458072	0.458809	0.399836	0.0505299	0.403016	-0.101972	-0.379008	0.392486	0.239064	-0.848563	0.881596	-0.0595773	-0.77793	0.780208	1.06023	-1.18169	1.5876	0.867564	0.275836	0.910358	0.332084	0.382266	0.506367	-0.452366	0.75511	0.880242	1.14266	0.394019	1.20869	0.249403	-0.417828
			-0.0634088	-0.33384	0.339808	-0.696578	-0.890277	1.1304	-0.838568	0.323553	0.898823	1.13435	1.07402	1.56213	0.709964	-1.46412	1.62717	0.0334354	-0.44906	0.450303	0.391681	0.0993114	0.404075	-0.0882654	-0.386059	0.396021	0.172096	-0.892355	0.908798	-0.0561258	-0.783986	0.785993	0.945101	-1.38179	1.67408	0.911343	0.315534	0.964421	0.315923	0.358649	0.47795	-0.610808	1.2687	1.40808	1.18946	0.358914	1.24243	0.221419	-0.436294
			-0.0679589	-0.329147	0.336089	-0.716147	-0.822614	1.09067	-0.90278	0.366342	0.974278	1.18473	1.06772	1.59487	0.692455	-1.45419	1.61064	0.0145608	-0.431642	0.431887	0.405998	0.00335243	0.406012	-0.0758676	-0.384508	0.391922	0.109263	-0.952756	0.959001	-0.0232727	-0.770844	0.771195	0.861084	-2.04506	2.21895	0.97056	0.343935	1.0297	0.334206	0.310594	0.456248	-0.0481558	2.37892	2.37941	1.16414	0.332971	1.21082	0.207521	-0.467132
			-0.0718695	-0.336782	0.344365	-0.68087	-0.838113	1.07982	-0.95537	0.397188	1.03465	1.2276	1.06071	1.62237	0.670601	-1.49085	1.63473	0.00975705	-0.408986	0.409102	-0.0682656	0.401399	0.407163	-0.0774522	-0.38161	0.38939	0.0144834	-1.01936	1.01946	-0.0207158	-0.74865	0.748937	1.12413	-1.12128	1.58774	1.06575	0.261256	1.0973	0.395662	0.214227	0.449935	-0.835814	1.94646	2.11832	1.14804	0.321274	1.19215	0.12256	-0.541045
			-0.101776	-0.36203	0.376064	-0.656757	-0.842768	1.06845	-0.973801	0.374911	1.04348	1.2332	1.09064	1.64629	0.657182	-1.49288	1.63112	0.0186924	-0.391546	0.391992	-0.185124	-0.362877	0.40737	-0.0831298	-0.386809	0.395641	-0.0285184	-1.06087	1.06125	-0.00592342	-0.737373	0.737397	1.31843	-0.722743	1.50353	1.16115	0.261149	1.19016	0.376102	0.193344	0.422888	-1.48445	2.8914	3.2502	1.14333	0.30067	1.18221	0.235546	-0.502609
			-0.151349	-0.396482	0.424387	-0.675896	-0.853075	1.08838	-1.03872	0.435298	1.12625	1.2639	1.07519	1.65936	0.513077	-0.313248	0.601143	-0.00328078	-0.396425	0.396438	0.399815	0.0810406	0.407946	-0.107163	-0.405218	0.419148	-0.0623014	-1.08106	1.08285	-0.00697099	-0.735468	0.735501	2.21776	2.28402	3.18359	1.20494	0.263864	1.2335	0.386416	0.149188	0.414216	-0.921533	1.85873	2.07463	1.17208	0.27726	1.20442	0.149548	-0.546736
			-0.153825	-0.320189	0.355223	-0.606306	-0.83953	1.03558	-0.759834	0.673831	1.01558	1.26882	1.06351	1.65558	0.577871	-0.169432	0.602198	-0.0286516	-0.410836	0.411834	0.188654	0.362073	0.408274	-0.0996985	-0.389624	0.402177	-0.0678027	-1.05308	1.05526	0.0145612	-0.743869	0.744012	1.79101	1.26844	2.19469	1.24498	0.277666	1.27557	0.372615	0.133006	0.395641	-0.390707	2.40737	2.43887	1.20392	0.271018	1.23405	0.16589	-0.561977
			-0.206284	-0.228334	0.307716	-0.649356	-0.834051	1.05703	-0.906735	-2.93257	3.06955	1.24787	1.04759	1.6293	0.597775	-0.0831709	0.603533	-0.0464822	-0.43156	0.434056	-0.108228	-0.396125	0.410644	-0.111228	-0.371802	0.388083	-0.0561903	-1.0172	1.01875	0.00686388	-0.729743	0.729775	1.96764	1.8678	2.71299	1.28863	0.236211	1.3101	0.362127	0.154889	0.393861	-1.44821	1.66995	2.21044	1.23517	0.260484	1.26233	0.22137	-0.549488
			-0.211822	-0.212082	0.299746	-0.692124	-0.842039	1.08998	0.90264	-0.438482	1.00351	1.25301	1.04071	1.62884	0.665044	0.0407902	0.666294	-0.0702778	-0.440869	0.446435	-0.0990295	-0.399398	0.411492	-0.120775	-0.327767	0.34931	-0.0504067	-1.01912	1.02036	0.0364488	-0.742341	0.743235	1.98805	2.18337	2.95287	1.3284	0.189307	1.34182	0.338359	0.202697	0.394427	-2.09893	1.83655	2.78898	1.25671	0.247447	1.28084	0.222154	-0.554362
			-0.213984	-0.266584	0.341843	-0.764499	-0.863853	1.15356	0.790806	-0.357097	0.867694	1.26269	1.06299	1.65055	0.735612	0.176409	0.756469	-0.124699	-0.461862	0.478399	0.185364	0.368152	0.412184	-0.139968	-0.303153	0.333905	-0.0864511	-1.06809	1.07159	0.0324992	-0.737327	0.738043	1.9505	2.18568	2.92944	1.25795	0.209941	1.27535	0.326688	0.230475	0.399805	-2.02933	1.97924	2.83471	1.26538	0.257265	1.29127	0.20982	-0.562843
			-0.20798	-0.297057	0.362627	-0.669807	-0.92299	1.14042	0.998218	-0.517242	1.12427	1.23068	1.07228	1.63229	0.779371	0.338595	0.849744	-0.164241	-0.464147	0.492349	-0.203541	-0.358751	0.41247	-0.113137	-0.271725	0.294337	0.1951	-1.27507	1.28991	0.0100754	-0.75622	0.756287	1.98573	2.73624	3.38084	1.185	0.215191	1.20438	0.324959	0.224242	0.39482	-2.1662	1.51275	2.64213	1.28155	0.284848	1.31282	0.304484	-0.518984
			-0.208126	-0.309424	0.372907	-0.675442	-0.944202	1.16092	1.04074	-0.61379	1.20826	1.19843	1.06531	1.60347	0.806285	0.397532	0.898959	-0.0689722	-0.56534	0.569532	-0.121373	-0.397785	0.415889	-0.0832391	-0.219812	0.235044	0.121222	-1.20085	1.20695	0.0265932	-0.761456	0.761921	2.00013	2.89488	3.51864	1.16473	0.223564	1.18599	0.328144	0.179175	0.373875	-2.14953	0.781042	2.28703	1.28384	0.308572	1.3204	0.321373	-0.542601
			-0.204135	-0.292372	0.356585	-0.60555	-1.04406	1.20696	1.07342	-0.559999	1.21071	1.17832	1.09132	1.60605	0.774419	0.397366	0.870416	0.00653721	-0.571474	0.571512	-0.291077	-0.298025	0.416587	-0.0633066	-0.192607	0.202744	0.135996	-1.16979	1.17767	0.00825915	-0.757507	0.757552	0.538515	2.60481	2.65989	1.08611	0.273704	1.12006	0.317609	0.177528	0.363857	0.428377	-2.47934	2.51608	1.31756	0.363898	1.36689	0.190716	-0.682507
			-0.215922	-0.287123	0.359252	-0.445253	-1.1522	1.23524	0.977248	-0.607972	1.15093	1.1555	1.11307	1.6044	0.726836	0.32477	0.796094	0.0229723	-0.575624	0.576082	0.136369	-0.393696	0.416645	-0.0322659	-0.145938	0.149462	0.179647	-1.21927	1.23243	-0.00568928	-0.760588	0.760609	0.646485	2.67673	2.75369	1.0312	0.309935	1.07677	0.309376	0.165174	0.350708	-1.24228	-1.71487	2.11756	1.30422	0.388399	1.36082	0.194674	-0.697548
			-0.216018	-0.256684	0.335485	-0.312156	-1.25846	1.2966	0.891622	-0.560761	1.0533	1.16083	1.10293	1.60124	0.65228	0.23341	0.692784	0.0573578	-0.563527	0.566439	-0.360699	-0.209613	0.417183	0.0154449	-0.107762	0.108863	0.184989	-1.31504	1.32799	-0.00569283	-0.760072	0.760093	1.01323	3.25804	3.41196	0.982851	0.306444	1.02952	0.302322	0.179675	0.351685	-1.73985	-0.39546	1.78423	1.28801	0.404916	1.35016	0.115633	-0.916885
			-0.215383	-0.203369	0.296224	-0.228509	-1.32369	1.34327	0.786738	-0.529285	0.948208	1.12814	1.0889	1.56793	0.656163	0.245289	0.700512	-0.0064376	-0.555191	0.555229	0.41464	-0.0476827	0.417372	0.108782	-0.0994261	0.147374	0.199393	-1.38198	1.39629	0.0175615	-0.74889	0.749096	1.14931	3.62276	3.8007	0.953608	0.319679	1.00577	0.276206	0.235748	0.363135	-1.17197	1.04775	1.57204	1.26739	0.387579	1.32533	0.281385	-0.420272
			-0.233393	-0.191653	0.301999	-0.248762	-1.39139	1.41345	0.626069	-0.673645	0.919652	1.14514	1.05378	1.55621	0.577737	0.034317	0.578755	-0.0120977	-0.516531	0.516672	-0.194795	-0.369286	0.417513	0.103317	-0.122557	0.160295	0.249094	-1.50365	1.52414	0.0314343	-0.713099	0.713791	1.32713	3.94631	4.16349	0.915931	0.379543	0.991455	0.264231	0.283288	0.387389	0.956386	-2.80132	2.96008	1.23492	0.367891	1.28855	0.199584	-0.570574
			-0.234567	-0.220384	0.321855	-0.154663	-1.45124	1.45946	0.554082	-0.730108	0.916551	1.14195	1.02093	1.53178	0.5193	-0.108377	0.530488	-0.0603571	-0.514556	0.518083	0.208255	0.362329	0.417914	0.0947092	-0.126617	0.158119	0.267765	-1.63258	1.65439	0.038217	-0.698628	0.699672	1.4951	4.28853	4.54168	0.863971	0.427378	0.963897	0.257789	0.275377	0.37721	-0.633561	-1.78513	1.89423	1.19223	0.364751	1.24678	0.183264	-0.590465
			-0.243024	-0.245032	0.345111	-0.10549	-1.52416	1.5278	0.498001	-0.775016	0.921225	1.12857	0.982214	1.49614	0.504205	-0.122248	0.518813	-0.0183881	-0.541082	0.541395	0.22115	-0.35492	0.418181	0.105884	-0.132099	0.169298	0.308917	-1.7152	1.7428	0.0810252	-0.623605	0.628847	1.64398	4.54733	4.83538	0.81105	0.449583	0.927323	0.261428	0.249304	0.361244	0.894319	-0.433272	0.993746	1.1012	0.354441	1.15683	0.195743	-0.587241
			-0.256546	-0.24527	0.354927	-0.0811096	-1.5678	1.5699	0.489837	-0.829102	0.96299	1.01203	0.894998	1.35101	0.48122	-0.223603	0.530632	0.093745	-0.499339	0.508062	0.134078	0.397069	0.419095	0.114301	-0.142397	0.182597	0.356961	-1.76722	1.80291	0.121265	-0.619163	0.630926	1.50715	4.4907	4.73686	0.8159	0.385937	0.902574	0.276808	0.23049	0.360206	2.26162	-1.11817	2.52294	1.03426	0.332619	1.08643	0.210424	-0.594462
			-0.270454	-0.226983	0.353082	-0.194277	-1.58023	1.59212	0.476535	-0.842109	0.967592	0.925317	0.811083	1.23047	0.449503	-0.147014	0.472934	0.115195	-0.541527	0.553644	-0.350062	0.233424	0.42075	0.128677	-0.167404	0.211144	0.379072	-1.80225	1.84169	0.121875	-0.617746	0.629653	1.52672	4.59586	4.84281	0.86384	0.40516	0.954135	0.274214	0.234511	0.360817	2.15034	-2.61992	3.38938	0.973	0.31109	1.02152	0.216591	-0.697311
			-0.274584	-0.194243	0.336343	-0.201851	-1.62497	1.63746	0.474119	-0.847714	0.971292	0.789918	0.730431	1.07587	0.473726	-0.00505471	0.473753	0.124646	-0.570982	0.584429	-0.416095	0.0648355	0.421116	0.122693	-0.195802	0.231067	0.386952	-1.85103	1.89105	0.115171	-0.603819	0.614705	1.5429	4.63438	4.88446	0.864157	0.396816	0.95091	0.277747	0.245451	0.370661	2.66413	-3.65995	4.5269	0.926001	0.295303	0.971947	0.146305	-0.864527
			-0.283739	-0.199518	0.346865	-0.275882	-1.61384	1.63726	0.489867	-0.890396	1.01626	0.738771	0.657579	0.989036	0.465997	-0.100236	0.476656	0.119936	-0.571119	0.583577	-0.325903	-0.267763	0.421793	0.120026	-0.224357	0.254445	0.400209	-1.86888	1.91126	0.12277	-0.600024	0.612455	1.06736	3.31884	3.48625	0.728456	0.575082	0.928099	0.295359	0.220245	0.368436	0.0156869	-2.31417	2.31422	0.856578	0.255244	0.893798	-0.0647192	1.99701
			-0.280417	-0.152737	0.319315	-0.421933	-1.56074	1.61676	0.510381	-0.908308	1.04188	0.602344	0.572241	0.83083	0.44118	-0.103575	0.453175	0.120931	-0.584477	0.596856	0.357717	0.224062	0.422096	0.11782	-0.258862	0.284414	0.418514	-1.85766	1.90422	0.147288	-0.60379	0.621495	0.542756	2.84252	2.89387	0.835592	0.46955	0.958483	0.304788	0.219467	0.375581	-1.09776	-1.82303	2.12803	0.802103	0.253755	0.841285	0.212184	-0.577075
			-0.305352	-0.0563577	0.310509	-0.581	-1.50869	1.6167	0.530224	-0.93796	1.07745	0.601801	0.537014	0.806566	0.440064	-0.0869579	0.448574	0.106252	-0.584922	0.594494	0.164769	0.388721	0.4222	0.136289	-0.29317	0.3233	0.478671	-1.82119	1.88305	0.15902	-0.606414	0.626917	0.521621	2.85479	2.90205	0.87162	0.464515	0.987672	0.302714	0.225667	0.377573	-1.17957	-1.99267	2.31563	0.767911	0.286964	0.819778	0.2219	-0.590557
			-0.298077	-0.0425538	0.301099	-0.701355	-1.48748	1.64453	0.559112	-0.969836	1.11946	0.608703	0.507409	0.792454	0.419742	-0.0745543	0.426312	0.116933	-0.593224	0.604638	0.417205	0.0940719	0.427679	0.160967	-0.299167	0.339723	0.5246	-1.82425	1.89819	0.161935	-0.610631	0.631739	0.503433	2.99703	3.03902	0.743096	0.66251	0.995545	0.326571	0.172138	0.369162	-1.158	-2.9208	3.14198	0.647555	0.30371	0.71524	0.242903	-0.685882
			-0.286387	0.0111399	0.286604	-0.763466	-1.48925	1.67354	0.591421	-0.974939	1.1403	0.568633	0.510332	0.764056	0.393732	-0.0409739	0.395858	0.121511	-0.615139	0.627026	-0.217471	-0.371255	0.430261	0.185798	-0.287011	0.341901	0.599897	-1.54416	1.65659	0.154306	-0.639471	0.657825	0.43927	2.95608	2.98854	0.660085	0.704779	0.965622	0.331682	0.158311	0.367526	4.643	-3.51826	5.82543	0.576861	0.332104	0.665629	0.240051	-0.750474
			-0.202305	0.096296	0.224054	-0.783841	-1.51117	1.70237	0.626535	-0.989099	1.17084	0.562253	0.512301	0.760645	0.406222	-0.0170372	0.406579	0.141786	-0.628715	0.644505	0.158812	-0.400088	0.430456	0.219925	-0.299973	0.371956	0.664911	-1.37064	1.5234	0.166334	-0.656557	0.677299	0.379399	2.8902	2.915	0.621978	0.724706	0.955016	0.354806	0.0530066	0.358744	-0.245622	2.99377	3.00383	0.52452	0.327256	0.618237	0.22574	-0.785225
			-0.230481	0.263348	0.349962	-0.762284	-1.49426	1.67747	0.657076	-0.984325	1.18349	0.546191	0.519779	0.753986	0.3704	-0.0142163	0.370673	0.15777	-0.643059	0.66213	0.417041	0.108359	0.430888	0.234359	-0.295926	0.377487	0.706526	-1.2838	1.46537	0.166466	-0.667628	0.688069	0.343256	2.88764	2.90797	0.586153	0.740866	0.9447	0.369068	-0.0296609	0.370258	1.86972	1.15137	2.19579	0.536685	0.359785	0.646124	0.219345	-0.800071
			-0.217016	0.3084	0.377103	-0.698632	-1.4893	1.64503	0.669883	-0.971462	1.18003	0.593179	0.560065	0.815803	0.321608	-0.00367629	0.321629	0.140494	-0.676715	0.691146	-0.373064	-0.218418	0.432299	0.233887	-0.291071	0.373397	0.718862	-1.22266	1.41833	0.145672	-0.669054	0.684729	0.342847	2.90497	2.92513	0.553576	0.773517	0.951197	0.372477	-0.118706	0.390935	1.75913	4.88142	5.18872	0.542347	0.413893	0.682237	0.31604	-0.657892
			-0.189541	0.366018	0.412183	-0.633084	-1.48296	1.61244	0.704342	-0.956056	1.18749	0.645228	0.609449	0.887551	0.298834	-0.0475694	0.302597	0.15415	-0.667754	0.685316	-0.125219	-0.422074	0.440257	0.230092	-0.275063	0.358611	0.723478	-1.18506	1.38845	0.131591	-0.671677	0.684446	0.332611	2.91579	2.9347	0.497593	0.791472	0.934894	0.389151	-0.190931	0.433466	0.571505	3.68902	3.73303	0.505949	0.457237	0.681946	0.255036	-0.718339
			-0.233216	0.551076	0.598393	-0.542871	-1.42414	1.5241	0.719743	-0.933843	1.17902	0.719959	0.647569	0.968342	0.289712	-0.152502	0.327398	0.158788	-0.662573	0.681334	-0.326281	-0.296826	0.441095	0.227993	-0.270161	0.353508	0.712521	-1.15537	1.35741	0.119619	-0.676548	0.687041	0.314745	2.93587	2.95269	0.426953	0.853433	0.954273	0.391127	-0.21881	0.448172	3.64426	2.47951	4.40779	0.456747	0.501327	0.678193	0.327873	-0.652566
			-0.266226	0.673967	0.724643	-0.520942	-1.39327	1.48748	0.736205	-0.916511	1.17558	0.790746	0.680401	1.04318	0.294486	-0.204708	0.358647	0.164753	-0.660479	0.680717	-0.122212	-0.425548	0.442749	0.21528	-0.251466	0.33103	0.655153	-1.14463	1.31886	0.125404	-0.664532	0.676261	0.275942	2.91046	2.92351	0.391814	0.860506	0.94551	0.399125	-0.250874	0.471422	1.73045	3.62024	4.01255	0.402217	0.535684	0.669878	0.335127	-0.659161
			-0.210797	0.736144	0.765731	-0.545278	-1.36845	1.47308	0.760534	-0.892486	1.17258	0.90004	0.710129	1.14645	0.298943	-0.245247	0.38667	0.177409	-0.65245	0.67614	-0.210074	-0.394148	0.446636	0.217509	-0.260676	0.339503	0.621722	-1.11239	1.27434	0.126941	-0.651548	0.663799	0.263583	2.89481	2.90679	0.345663	0.903496	0.967362	0.391449	-0.278076	0.480165	0.687531	-2.17991	2.28576	0.378478	0.556204	0.672762	0.334219	-0.674054
			-0.196982	0.799239	0.823156	-0.53452	-1.33722	1.4401	0.808345	-0.882991	1.19712	0.976346	0.709972	1.20719	0.303814	-0.265863	0.403716	0.185484	-0.656122	0.681837	-0.358395	-0.267276	0.447084	0.201696	-0.255848	0.32579	0.603094	-1.06633	1.22506	0.139617	-0.644064	0.659023	0.258282	2.88926	2.90078	0.298678	0.920324	0.967577	0.40441	-0.336021	0.525792	-1.9331	1.88281	2.6985	0.352236	0.554846	0.65721	0.30808	-0.688396
			-0.180372	0.84475	0.863792	-0.475836	-1.30378	1.3879	0.837205	-0.86306	1.20241	1.01413	0.676834	1.21925	0.286324	-0.277835	0.398966	0.24127	-0.596132	0.643105	0.261913	-0.363038	0.447654	0.19684	-0.256912	0.323651	0.589357	-1.00833	1.16794	0.155908	-0.645483	0.664045	0.268812	2.90239	2.91481	0.268399	0.928704	0.966711	0.408392	-0.344253	0.534129	3.6402	-0.95362	3.76303	0.441321	0.60138	0.745938	0.288325	-0.719727
			-0.177796	0.892291	0.909833	-0.430818	-1.27818	1.34884	0.85951	-0.842622	1.20365	0.781849	0.609569	0.991394	0.291741	-0.300136	0.418562	0.24324	-0.587033	0.635432	-0.220543	-0.389596	0.447687	0.191416	-0.241183	0.307912	0.561101	-1.02947	1.17245	0.17481	-0.641138	0.664542	0.461118	3.13126	3.16503	0.31362	0.910147	0.962666	0.418989	-0.38916	0.571837	2.44424	4.21229	4.87008	0.492388	0.642969	0.809849	0.447735	-0.616353
			-0.18086	0.951388	0.968427	-0.439371	-1.24018	1.31571	0.869093	-0.812843	1.18997	0.674989	0.585538	0.893568	0.273197	-0.323416	0.423361	0.22471	-0.56726	0.610146	0.294464	-0.337585	0.447965	0.192499	-0.217445	0.29041	0.507218	-1.06282	1.17765	0.191769	-0.641738	0.669779	0.431356	3.17455	3.20372	0.320717	0.898781	0.954288	0.416765	-0.371525	0.558323	4.28188	2.57654	4.9973	0.484516	0.685654	0.83957	0.240689	0.856925
			-0.181567	1.02459	1.04055	-0.434469	-1.21057	1.28618	0.878019	-0.792507	1.18279	0.62449	0.571711	0.846664	0.286495	-0.32929	0.436476	0.245746	-0.563485	0.614741	0.395963	0.217907	0.451962	0.211236	-0.202769	0.292807	0.432944	-1.11322	1.19444	0.208731	-0.653266	0.685803	0.590154	3.31794	3.37001	0.323155	0.903777	0.959813	0.41406	-0.381478	0.563002	6.88058	-1.63405	7.07195	0.425396	0.698751	0.818056	0.483733	2.47078
			-0.183323	1.04962	1.06551	-0.453104	-1.17171	1.25627	0.878225	-0.76861	1.16706	0.614367	0.547184	0.822714	0.315587	-0.350282	0.471479	0.241954	-0.543347	0.594784	0.28183	-0.353375	0.451998	0.0661762	-0.321557	0.328296	0.391408	-1.1486	1.21346	0.219108	-0.661695	0.697028	0.590329	3.32239	3.37443	0.330114	0.879946	0.939829	0.399143	-0.415889	0.576436	4.69796	3.76786	6.02226	0.411396	0.680514	0.795202	0.47811	4.66359
			-0.191797	1.09198	1.1087	-0.439728	-0.959253	1.05524	0.867088	-0.764989	1.15631	0.64622	0.484637	0.807758	0.33014	-0.356346	0.485772	0.219317	-0.537051	0.580107	-0.32128	-0.320338	0.453693	0.0373663	-0.352398	0.354374	0.358985	-1.17658	1.23013	0.234249	-0.662034	0.702255	0.654282	3.35674	3.41991	0.415169	0.852552	0.948267	0.380298	-0.418487	0.565471	-0.271533	-2.41184	2.42708	0.449613	0.668844	0.805918
			-0.191664	1.18414	1.19956	-0.513908	-0.829328	0.975647	0.683	-0.52621	0.862198	0.654719	0.443516	0.790799	0.341128	-0.379147	0.51002	0.203168	-0.531557	0.569061	0.443095	-0.0999043	0.454218	0.12277	-0.374132	0.393761	0.346271	-1.18557	1.2351	0.251604	-0.672806	0.718312	0.723917	3.45236	3.52745	0.45246	0.812181	0.929709	0.363374	-0.464897	0.590059	2.50752	-2.07641	3.25563	0.488098	0.636508	0.802111
			-0.174522	1.23471	1.24698	-0.561457	1.98301	2.06096	0.620239	-0.417624	0.747734	0.62111	0.374666	0.725364	0.339089	-0.375921	0.506259	0.185229	-0.542989	0.573713	-0.327208	-0.316095	0.454951	0.21351	-0.4041	0.457037	0.3695	-1.16752	1.22459	0.261683	-0.689333	0.737332	0.760559	3.47256	3.55488	0.435705	0.330747	0.547021	0.351149	-0.477342	0.592588	-1.31129	-1.23564	1.80175	0.521628	0.620526	0.810647
			-0.181363	1.25089	1.26397	-1.46351	2.30009	2.72622	0.691673	-0.554826	0.886704	0.61031	0.313827	0.68627	0.36288	-0.391205	0.533595	0.0909743	-0.588428	0.59542	0.243203	0.384514	0.454971	0.294634	-0.479425	0.562724	0.368827	-1.16019	1.21741	0.277367	-0.705285	0.757865	0.743995	3.37149	3.4526	0.469928	0.548238	0.722079	0.370953	-0.499246	0.621975	6.07781	0.987666	6.15754	0.574076	0.622212	0.846588
			-0.190216	1.29717	1.31104	-1.08149	0.590603	1.23225	0.703426	-0.585724	0.915358	0.538565	0.275844	0.605097	0.381904	-0.399317	0.552544	0.0534764	-0.589959	0.592378	-0.383434	-0.249549	0.457489	0.329154	-0.505991	0.603631	0.316196	-1.17928	1.22093	0.271011	-0.711904	0.761744	0.676396	3.19179	3.26267	0.475843	0.648413	0.80428	0.370518	-0.510512	0.630798	1.86336	-3.38546	3.86439	0.586087	0.611279	0.846853
			-0.188719	1.32689	1.34024	-0.341801	0.28933	0.447817	0.700462	-0.55382	0.892953	0.516405	0.252355	0.574767	0.420129	-0.358424	0.552247	-0.077579	-0.65545	0.660025	-0.406426	-0.21193	0.458363	0.410041	-0.535344	0.674334	0.286003	-1.18671	1.22069	0.282727	-0.693581	0.748992	0.552906	2.98116	3.032	0.465212	0.661368	0.808598	0.379179	-0.527451	0.6496	4.07898	4.33805	5.95456	0.551257	0.564336	0.788897
			-0.198008	1.35804	1.3724	-0.155574	0.231627	0.279024	0.694885	-0.510462	0.862228	0.528784	0.232486	0.577635	0.439028	-0.330811	0.54971	-0.162297	-0.738445	0.75607	0.072281	-0.455627	0.461324	0.457639	-0.531892	0.701671	0.2472	-1.17431	1.20005	0.28378	-0.683255	0.739843	0.439147	2.72602	2.76117	0.387183	0.699422	0.799439	0.387886	-0.544882	0.668844	5.18475	0.39242	5.19958	0.533328	0.573623	0.783251
			-0.204377	1.41491	1.42959	-0.205881	0.136616	0.247085	0.658122	-0.480271	0.81473	0.515328	0.253908	0.574484	0.471467	-0.276107	0.546366	-0.283236	-0.8331	0.879931	0.274737	-0.372815	0.463111	0.47277	-0.534581	0.713645	0.222862	-1.18038	1.20124	0.275599	-0.681473	0.735092	0.348259	2.42956	2.45439	0.358811	0.717976	0.802643	0.402518	-0.542422	0.675458	2.54193	4.94402	5.5592	0.559135	0.561088	0.792119
			-0.341291	1.27289	1.31785	-0.261451	0.00568882	0.261513	0.608382	-0.451614	0.757683	0.507232	0.249176	0.565131	0.498745	-0.260526	0.56269	-0.400118	-0.913252	0.997057	-0.389461	-0.250748	0.4632	0.483888	-0.533838	0.720507	0.212689	-1.17142	1.19057	0.259417	-0.687705	0.735007	0.228703	2.10746	2.11984	0.356878	0.715282	0.799368	0.403152	-0.566597	0.695387	2.61326	-2.93138	3.9271	0.593374	0.505958	0.779799
			-0.295969	1.368	1.39965	-0.159617	-0.179764	0.240401	0.567843	-0.431639	0.713272	0.494035	0.262404	0.559398	0.523363	-0.205045	0.562097	-0.543182	-1.00168	1.13948	-0.440399	-0.143551	0.463205	0.527863	-0.541297	0.75607	0.210569	-1.16322	1.18213	0.267925	-0.690492	0.74065	0.101068	1.71576	1.71874	0.363893	0.725977	0.812072	0.382097	-0.716166	0.811721	-0.102393	3.37169	3.37325	0.583386	0.484264	0.758189
			-0.24254	1.37346	1.39471	-0.0101147	-0.212146	0.212387	0.467149	-0.234566	0.522732	0.455107	0.259367	0.523825	0.544158	-0.163894	0.568304	-0.49264	-0.935035	1.05687	-0.14404	-0.444216	0.466986	0.564302	-0.581247	0.810114	0.208301	-1.15653	1.17514	0.278139	-0.702803	0.75584	-0.0518084	1.33408	1.33509	0.31145	0.745563	0.808	0.350477	-0.846588	0.916267	2.53536	1.63754	3.01821	0.562947	0.443832	0.716866
			-0.312024	1.66297	1.69199	0.0393687	-0.119825	0.126127	0.366737	-0.143237	0.393717	0.444007	0.283443	0.526766	0.558672	-0.118794	0.571162	-0.448719	-0.906896	1.01183	0.179816	0.431226	0.467215	0.580228	-0.624224	0.852245	0.199843	-1.1503	1.16753	0.291508	-0.690758	0.749749	-0.20401	0.959536	0.980984	0.319121	0.756075	0.820663	0.327891	-0.725378	0.796044	2.76545	0.488768	2.80831	0.556024	0.450288	0.715487
			-0.72719	3.58561	3.6586	0.0496037	-0.0948314	0.107021	0.320989	-0.0835774	0.331691	0.520912	0.292356	0.597346	0.564724	-0.104563	0.574323	-0.404484	-0.859722	0.950121	0.154048	-0.441312	0.467426	0.576637	-0.66509	0.880259	0.149466	-1.17064	1.18014	0.298146	-0.679913	0.742411	-0.26829	0.784782	0.829374	0.327895	0.815847	0.879273	0.296948	-0.839869	0.890819	3.64877	-3.60863	5.13184	0.586371	0.447025	0.737334
			-0.419561	2.54477	2.57912	-0.0185951	-0.0843556	0.0863808	0.408023	-0.0309194	0.409193	0.559711	0.332074	0.650807	0.528218	-0.0832518	0.534738	-0.235882	-0.839047	0.871573	-0.470673	-0.0297882	0.471614	0.558124	-0.679728	0.879507	0.124485	-1.18656	1.19307	0.257315	-0.658489	0.706979	-0.238853	0.692572	0.732603	0.681209	0.713693	0.986612	0.245787	-0.807886	0.844447	1.05786	-0.86012	1.36341	0.578435	0.475943	0.749072
			-0.346825	1.73053	1.76494	-0.00300037	-0.0425574	0.0426631	0.508336	0.00819112	0.508402	0.583575	0.352434	0.68174	0.513468	-0.0991509	0.522954	-0.166056	-0.844329	0.860504	-0.214571	-0.420755	0.472308	0.551842	-0.659871	0.860209	0.166886	-1.15689	1.16887	0.283361	-0.644544	0.704082	-0.0911729	0.795473	0.80068	0.786068	0.642788	1.01542	0.228296	-0.80505	0.836794	1.78911	4.48113	4.82509	0.612662	0.486238	0.782165
			-0.271273	1.36716	1.39382	-0.0635854	-0.075543	0.0987413	0.565248	0.040823	0.56672	0.667559	0.409368	0.783082	0.489313	-0.158982	0.514493	-0.140099	-0.85301	0.864438	0.121186	-0.456619	0.472426	0.4677	-0.641181	0.793635	0.180162	-1.14725	1.16131	0.268511	-0.671778	0.723453	0.107028	0.901964	0.908292	0.644532	0.718334	0.965104	0.188172	-0.769201	0.791884	1.66726	-3.66284	4.02445	0.547276	0.459389	0.714527
			-0.173924	1.58618	1.59568	-0.0727072	-0.0944468	0.119191	0.637168	0.0717417	0.641194	0.662987	0.416643	0.783034	0.493484	-0.17184	0.522548	0.0413737	-0.894287	0.895243	0.202732	0.427194	0.472858	0.421999	-0.642772	0.768921	0.229607	-1.11045	1.13394	0.270565	-0.676588	0.728681	0.41129	1.2224	1.28973	0.613093	0.754105	0.971884	0.13656	-0.742614	0.755065	1.67222	-2.76337	3.22995	0.53167	0.398495	0.664433
			-0.129783	1.14993	1.15723	0.0937427	-0.0778999	0.121886	0.684834	-0.0967875	0.69164	0.648066	0.452428	0.790367	0.488006	-0.242754	0.54505	0.202363	-0.864758	0.888121	-0.234763	-0.410718	0.473078	0.408362	-0.588333	0.716167	0.396651	-1.06111	1.13282	0.27038	-0.67823	0.730138	0.398733	1.25783	1.31951	0.73813	0.666346	0.99441	0.0836477	-0.714359	0.71924	1.69152	-2.72813	3.20997	0.492659	0.365149	0.613226
			-0.159841	0.889731	0.903975	0.122343	-0.0529553	0.133312	0.79401	-0.183065	0.81484	0.748935	0.456488	0.877089	0.483528	-0.298924	0.568467	0.336661	-0.805442	0.872971	0.333001	-0.336356	0.473313	0.399388	-0.599105	0.720026	0.540142	-1.01511	1.14987	0.262903	-0.659511	0.709981	0.509074	1.41823	1.50683	0.738219	0.679723	1.00349	0.0394009	-0.656786	0.657966	0.84636	-2.33879	2.48722	0.463582	0.393579	0.608122
			-0.148898	0.882517	0.89499	0.0205982	-0.0120646	0.0238713	0.923532	-0.22471	0.950477	0.861211	0.454315	0.973697	0.484432	-0.346287	0.595474	0.503867	-0.732764	0.889283	-0.32419	-0.345096	0.473488	0.363267	-0.611508	0.71127	0.589802	-0.994797	1.1565	0.283443	-0.650843	0.709885	0.661804	1.72739	1.84983	0.734678	0.662326	0.989155	0.0130061	-0.546294	0.546448	0.236532	-2.12666	2.13978	0.475357	0.400918	0.621851
			-0.209173	0.604834	0.639982	-0.0274539	-0.0870104	0.0912389	0.974412	-0.25928	1.00832	0.94347	0.442798	1.04221	0.483832	-0.381509	0.616152	0.586409	-0.678457	0.896761	0.202241	0.428568	0.47389	0.345527	-0.614368	0.704866	0.647116	-0.965279	1.16212	0.301613	-0.652313	0.718667	0.806918	1.96077	2.12032	0.689975	0.701805	0.984173	-0.0074276	-0.596469	0.596515	2.36203	4.35525	4.95453	0.471986	0.397687	0.617191
			-0.200642	0.553856	0.589079	-0.0307233	-0.25318	0.255037	1.0244	-0.277869	1.06142	1.00734	0.448947	1.10285	0.464029	-0.402394	0.614202	0.618472	-0.646113	0.89441	0.208857	0.426259	0.474677	0.320281	-0.623082	0.700579	0.615561	-0.953457	1.1349	0.282004	-0.6629	0.720391	0.510218	1.4326	1.52075	0.728056	0.659431	0.982301	-0.0141033	-0.585792	0.585962	3.63114	-2.62905	4.48298	0.485656	0.345896	0.596243
			-0.235391	0.465911	0.521998	0.0233806	-0.289664	0.290606	1.07263	-0.320395	1.11946	0.970168	0.468122	1.0772	0.474572	-0.450492	0.65434	0.635311	-0.63605	0.898988	0.472007	-0.0532942	0.475006	0.295755	-0.634409	0.699961	0.454295	-0.884044	0.993941	0.265623	-0.69642	0.745356	0.748278	1.76376	1.91593	0.793451	0.630143	1.01323	-0.0434699	-0.549146	0.550864	4.24639	-3.26626	5.35726	0.446328	0.334346	0.55767
			-0.254412	0.437406	0.506014	0.0527766	-0.3611	0.364937	1.10362	-0.359717	1.16076	0.980562	0.455848	1.08134	0.486657	-0.476529	0.681113	0.629659	-0.597746	0.8682	-0.212705	-0.42594	0.476097	0.270965	-0.646615	0.701094	0.397447	-0.794433	0.888306	0.27504	-0.722425	0.77301	0.713932	1.79625	1.93293	0.75212	0.659826	1.00053	-0.0614669	-0.545058	0.548513	5.26883	3.2452	6.18804	0.447923	0.292527	0.534983
			-0.127699	0.333052	0.356694	-0.0226564	-0.384381	0.385048	1.09894	-0.405422	1.17134	0.99126	0.469329	1.09675	0.498217	-0.513362	0.715374	0.628373	-0.600113	0.8689	-0.40102	-0.256726	0.476157	0.243107	-0.666988	0.709912	0.382838	-0.840371	0.923466	0.282299	-0.740822	0.792786	0.179368	0.983339	0.999564	0.761891	0.661234	1.00881	-0.0886616	-0.490412	0.498362	4.11603	0.315167	4.12808	0.412704	0.232174	0.473529
			-0.137016	0.376598	0.400749	-0.0438901	-0.430448	0.43268	1.07508	-0.468455	1.17271	0.980994	0.488711	1.09599	0.499108	-0.534603	0.731375	0.615397	-0.601769	0.86072	-0.33489	-0.338702	0.476309	0.232157	-0.680227	0.718752	0.62814	-0.84704	1.05453	0.284793	-0.736314	0.789471	-0.0347472	0.682732	0.683616	0.794593	0.607841	1.00042	-0.105982	-0.418844	0.432044				0.474377	0.234883	0.529343
			-0.140126	0.37917	0.404235	-0.379518	-0.41731	0.564075	1.03688	-0.535184	1.16685	1.02832	0.514777	1.14997	0.475128	-0.580169	0.749895	0.476801	-0.548446	0.726727	-0.399356	-0.261482	0.477344	0.24216	-0.71035	0.750492	0.967986	-0.601127	1.13945	0.297401	-0.746667	0.803716	-0.134653	0.516905	0.534155	0.852131	0.530737	1.0039	-0.111916	-0.397739	0.413184				0.513273	0.217465	0.55744
			-0.135968	0.354295	0.379489	-0.368468	-0.491746	0.614478	0.992508	-0.544146	1.13189	1.12169	0.509923	1.23216	0.459211	-0.521946	0.695199	0.422123	-0.512278	0.66379	0.181628	0.441767	0.477647	0.24733	-0.719417	0.760745	0.856792	-1.06848	1.36958	0.29505	-0.754677	0.810303	-0.0871112	0.57964	0.586149	0.904949	0.47989	1.02432	-0.126797	-0.397288	0.417032				0.580623	0.170143	0.605039
			-0.122227	0.333083	0.354801	-0.550305	-0.538632	0.770039	0.959933	-0.556192	1.10942	1.10421	0.52492	1.22263	0.450781	-0.492918	0.667961	0.382849	-0.489167	0.621175	-0.0908617	-0.469265	0.477981	0.234392	-0.702205	0.740291	0.77004	-0.88018	1.16948	0.29343	-0.748348	0.80382	-0.149971	0.609435	0.627617	0.968738	0.438578	1.06339	-0.141982	-0.363845	0.390566				0.623659	0.109971	0.633281
			-0.113892	0.328946	0.348104	-0.595222	-0.536269	0.801171	0.904805	-0.57021	1.06949	1.13004	0.550714	1.25709	0.422893	-0.515158	0.666503	0.219881	-0.515839	0.560747	0.164879	-0.449179	0.478484	0.230686	-0.705857	0.742597	0.673796	-0.766223	1.02034	0.2703	-0.746881	0.794288	-0.179946	0.457193	0.49133	1.02201	0.410924	1.10153	-0.152371	-0.370767	0.400856				0.632906	0.081865	0.638178
			-0.107594	0.312734	0.330724	-0.449203	-0.433275	0.624108	0.867554	-0.590431	1.04941	1.21314	0.62125	1.36296	0.476642	-0.420411	0.635557	0.00915199	-0.507406	0.507489	-0.162402	-0.45304	0.481269	0.225449	-0.709312	0.744279	0.344272	-0.823418	0.892491	0.260828	-0.739662	0.784302	-0.216294	0.42488	0.476766	1.08064	0.352645	1.13673	-0.154606	-0.350482	0.383068				0.665611	0.0561755	0.667977
			-0.0986228	0.265673	0.283387	-0.219036	-0.295298	0.367665	0.833681	-0.604639	1.02986	1.27706	0.661248	1.4381	0.451503	-0.469555	0.651412	0.0247481	-0.424487	0.425208	0.262387	-0.403617	0.481408	0.229808	-0.704786	0.741306	0.137597	2.46999	2.47382	0.275764	-0.735468	0.785467	-0.169554	0.555917	0.581199	1.08566	0.367468	1.14616	-0.168256	-0.29549	0.340036				0.661876	0.0589754	0.664498
			-0.0809348	0.225292	0.239389	-0.171287	-0.263271	0.314087	0.794457	-0.610734	1.00208	1.34739	0.700233	1.51848	0.436442	-0.479314	0.648247	0.12998	-0.517652	0.533722	-0.0439757	0.479786	0.481797	0.226423	-0.695183	0.731127	0.878763	-0.575235	1.0503	0.281144	-0.717363	0.770488	-0.163216	0.627893	0.648759	1.10007	0.359895	1.15745	-0.158547	-0.277017	0.31918				0.716936	0.093068	0.722951
			-0.0600161	0.167838	0.178245	-0.213184	-0.212274	0.300845	0.7362	-0.622074	0.963829	1.3876	0.736824	1.57109	0.45576	-0.474176	0.657692	0.145057	-0.567496	0.585741	-0.480978	-0.0376859	0.482452	0.24598	-0.689308	0.731882	0.897178	-0.549156	1.0519	0.285159	-0.704776	0.760279	-0.0897704	0.494886	0.502962	1.13043	0.314669	1.17341	-0.146178	-0.193962	0.242877				0.731316	0.0387245	0.732341
			-0.0384586	0.138346	0.143592	-0.263045	-0.202444	0.331929	0.714588	-0.62528	0.949531	1.4461	0.763164	1.63512	0.450663	-0.441907	0.631172	0.149962	-0.568905	0.588337	0.261479	0.406384	0.483238	0.274795	-0.515607	0.584263	0.915378	-0.521622	1.05357	0.277442	-0.692523	0.746031	-0.0834648	0.513414	0.520154	1.13037	0.285575	1.16588	-0.159692	-0.170625	0.233697				0.76895	0.0530267	0.770776
			-0.0228269	0.130102	0.13209	-0.113664	-1.17852	1.18399	0.724465	-0.607777	0.945644	1.52112	0.749458	1.69573	0.480393	-0.373692	0.608624	0.165146	-0.566486	0.590067	-0.336301	-0.34714	0.483327	0.286157	-0.521269	0.594648	0.926483	-0.494639	1.05026	0.284611	-0.684478	0.741292	-0.100334	0.422956	0.434693	1.12808	0.28372	1.16321	-0.160049	-0.220978	0.27285				0.772657	0.021178	0.772947
			-0.0287222	0.139712	0.142634	-0.0333963	-1.20813	1.20859	0.720446	-0.606672	0.941856	1.54582	0.733561	1.71104	0.506887	-0.292171	0.585063	0.156959	-0.558457	0.580095	0.429078	0.222822	0.483484	0.298106	-0.538702	0.615684	0.927433	-0.484095	1.04617	0.26396	-0.692979	0.741549	-0.0818539	0.450339	0.457717	1.1232	0.272426	1.15576	-0.163828	-0.211584	0.267596				0.764693	-0.0103203	0.764763
			-0.0263549	0.147534	0.14987	0.0210878	-1.26531	1.26548	0.722432	-0.615652	0.949176	1.53775	0.725193	1.70017	0.529025	-0.28424	0.60055	0.147399	-0.53974	0.559505	-0.207925	-0.439906	0.48657	0.301874	-0.540678	0.619242	0.933846	-0.462003	1.04188	0.2506	-0.674712	0.719747	-0.0219611	0.504353	0.504831	1.1047	0.263379	1.13567	-0.163707	-0.214899	0.270151				0.745195	-0.0469869	0.746675
			-0.0278756	0.107513	0.111068	-0.0460881	-1.26844	1.26928	0.725861	-0.609443	0.947784	1.53065	0.746867	1.70315	0.532291	-0.268521	0.596185	0.144463	-0.585641	0.603196	0.103109	-0.476284	0.487317	0.298185	-0.534756	0.612273	0.911888	-0.462818	1.02261	0.273317	-0.696077	0.747814	0.17164	0.726558	0.746557	1.09186	0.233497	1.11655	-0.162258	-0.22613	0.278321				0.711491	-0.0120411	0.711593
			-0.0276767	0.0842968	0.088724	-0.124166	-1.30473	1.31062	0.668225	-0.319471	0.740667	1.52362	0.752539	1.69933	0.52823	-0.219326	0.571954	0.118864	-0.547258	0.560017	0.351528	-0.337947	0.487627	0.274731	-0.521156	0.589136	0.923257	-0.426608	1.01705	0.262033	-0.696024	0.743714	0.3852	0.98632	1.05887	1.06998	0.220237	1.09241	-0.157933	-0.273613	0.315923				0.679879	0.00242944	0.679883
			-0.0294802	0.0775118	0.0829286	-0.165521	-1.26643	1.2772	0.709574	-0.436967	0.833328	1.44597	0.740001	1.62432	0.528229	-0.196331	0.563535	0.162106	-0.567457	0.590158	0.0977548	-0.478817	0.488694	0.250076	-0.504432	0.563019	0.947795	-0.40416	1.03037	0.251945	-0.679589	0.724788	0.569917	1.2204	1.34691	1.05864	0.185374	1.07474	-0.165749	-0.302334	0.344788				0.652996	-0.00106762	0.652997
			-0.0447365	0.0616658	0.0761841	-0.121093	-1.26644	1.27222	0.636146	-0.225321	0.674871	1.38499	0.707619	1.55528	0.534485	-0.206177	0.572872	0.165162	-0.593171	0.615736	0.488149	-0.0432025	0.490057	0.254856	-0.485624	0.548436	0.9716	-0.376178	1.04188	0.238335	-0.678564	0.719203	0.667678	1.10773	1.29339	1.04634	0.179696	1.06166	-0.150705	-0.37256	0.401886				0.617526	-0.00521309	0.617548
			-0.0529897	0.0617444	0.0813652	-0.0652225	-1.30168	1.30332	0.603724	-0.138073	0.619311	1.29103	0.725692	1.48101	0.520327	-0.20416	0.558947	0.138128	-0.572651	0.589074	-0.488696	0.0386146	0.490219	0.275318	-0.473403	0.54764	0.974073	-0.36329	1.03961	0.230496	-0.694572	0.731819	0.558325	0.762555	0.945101	1.05314	0.17454	1.0675	-0.155433	-0.377576	0.408317				0.589887	-0.0217687	0.590289
			-0.0652119	0.0347333	0.0738851	-0.0699879	-1.29106	1.29296	0.586589	-0.0813462	0.592203	1.26361	0.713446	1.45111	0.492747	-0.168402	0.520729	0.0923101	-0.556835	0.564435	-0.489086	0.0333391	0.490221	0.270361	-0.469871	0.542101	0.978164	-0.355322	1.0407	0.210648	-0.695092	0.72631	0.549628	0.726616	0.911077	1.06871	0.146137	1.07866	-0.169956	-0.430879	0.463186				0.536733	-0.0523323	0.539278
			-0.0760761	0.00401535	0.076182	-0.18954	-1.15552	1.17096	0.559614	-0.0619318	0.563031	1.2119	0.713686	1.40643	0.493403	-0.130714	0.510424	0.0602742	-0.513288	0.516815	0.488966	-0.0471234	0.491231	0.256808	-0.465451	0.531597	0.978026	-0.347376	1.03788	0.213397	-0.694237	0.726294	0.468865	0.595496	0.757925	1.07049	0.123783	1.07763	-0.159761	-0.444342	0.47219				0.496023	-0.0778943	0.502102
			-0.0596926	-0.0114242	0.060776	-0.209828	-1.26829	1.28553	0.54765	-0.0279972	0.548365	1.1787	0.714529	1.37836	0.459789	-0.133048	0.478652	0.0416826	-0.544803	0.546396	-0.491804	-0.000135561	0.491804	0.250848	-0.45164	0.516627	0.972922	-0.329107	1.02708	0.198269	-0.698556	0.726148	0.584498	0.645862	0.871078	1.0657	0.0961633	1.07003	-0.176726	-0.426521	0.461684				0.498004	-0.0464754	0.500168
			-0.0394906	-0.000503141	0.0394938	-0.143991	-1.29226	1.30025	0.535026	0.0159109	0.535263	1.09648	0.719012	1.3112	0.429776	-0.172473	0.463092	0.0531763	-0.573908	0.576366	0.267453	-0.414762	0.493516	0.259281	-0.453615	0.522487	0.95468	-0.33416	1.01147	0.208798	-0.68702	0.718049	0.442241	0.255996	0.51099	1.07093	0.0791268	1.07385	-0.17928	-0.435989	0.47141				0.462067	-0.0459844	0.46435
			-0.0200373	-0.00960605	0.0222209	-0.0749137	-1.31672	1.31885	0.584166	-0.143962	0.601644	1.03798	0.713946	1.25981	0.384385	-0.205485	0.435863	0.0885362	-0.635261	0.641401	0.19944	0.456333	0.498012	0.271019	-0.461169	0.534909	0.957477	-0.299127	1.00311	0.191224	-0.695976	0.721768	0.625204	0.153682	0.643815	1.05996	0.0538898	1.06133	-0.17078	-0.426075	0.459027				0.437817	0.000189863	0.437817
			-0.00228716	-0.0521831	0.0522332	-0.0330506	-1.34272	1.34312	0.579785	-0.224337	0.621674	0.961356	0.679279	1.17713	0.34252	-0.169967	0.382372	0.0772681	-0.584036	0.589125	0.0192529	-0.498378	0.49875	0.281531	-0.46197	0.540996	0.966024	-0.260215	1.00046	0.182338	-0.690315	0.71399	0.521546	-0.144923	0.541306	1.05837	0.0598442	1.06006	-0.157815	-0.394119	0.424542				0.407853	0.00277768	0.407863
			0.0310899	-0.0812479	0.0869932	0.0971414	-1.37957	1.38298	0.577488	-0.279108	0.641399	0.872848	0.65503	1.0913	0.331047	-0.151562	0.364092	0.0761872	-0.677898	0.682166	-0.014121	-0.499126	0.499325	0.291499	-0.468895	0.552118	0.952286	-0.257149	0.986394	0.189938	-0.701951	0.727194	0.272037	-0.620493	0.677508	1.06999	0.0612008	1.07174	-0.159288	-0.369262	0.402153				0.336893	-0.0034835	0.336911
			0.06591	-0.107047	0.12571	0.370288	-1.39292	1.4413	0.580917	-0.288794	0.648742	0.839374	0.625552	1.04684	0.312888	-0.110011	0.331665	0.0892527	-0.709592	0.715184	0.499444	-0.0475967	0.501707	0.304585	-0.478161	0.566931	0.915769	-0.228052	0.943738	0.180726	-0.703684	0.726521	0.12588	-0.921584	0.930142	1.08458	-0.0225253	1.08481	-0.14299	-0.362196	0.389399				0.255432	0.0162887	0.25595
			0.0849878	-0.15839	0.179751	0.47367	-1.43098	1.50733	0.576321	-0.321995	0.660171	0.820627	0.607124	1.0208	0.296802	-0.0666051	0.304184	0.0571367	-0.719468	0.721734	-0.500889	0.0431593	0.502745	0.318739	-0.501868	0.594531	0.874953	-0.20249	0.898078	0.158287	-0.709932	0.727364	-0.0202206	-1.03728	1.03748	1.09066	-0.0192803	1.09083	-0.135972	-0.339556	0.365769				0.183693	0.0287834	0.185934
			0.0990234	-0.194693	0.218428	0.418965	-1.40913	1.47009	0.579854	-0.364972	0.685154	0.792452	0.576311	0.979855	0.283878	-0.0257689	0.285046	0.0937075	-0.622619	0.629631	0.173624	0.472395	0.503292	-0.0404577	-0.61618	0.617507	0.841415	-0.185194	0.861555	0.166482	-0.695496	0.715144	-0.111159	-1.20096	1.20609	1.0505	-0.0438296	1.05142	-0.130282	-0.346181	0.369885				0.124482	0.0612368	0.138729
			0.102271	-0.215464	0.238504	0.478762	-1.39556	1.4754	0.524024	-0.23198	0.573076	0.62691	0.575187	0.850797	0.284876	-0.00335427	0.284896	0.0691367	-0.515209	0.519827	-0.15038	-0.484187	0.507002	-0.088728	-0.695041	0.700681	0.799068	-0.158063	0.814551	0.180934	-0.699989	0.722995	0.0172635	-0.932122	0.932282	1.02093	-0.0443141	1.02189	-0.108029	-0.342104	0.358756				0.0475879	0.113392	0.122973
			0.108733	-0.220745	0.246071	0.470411	-1.45709	1.53114	0.504645	-0.184912	0.537457	0.484187	0.528181	0.716528	0.254073	0.0241858	0.255221	0.35959	0.803485	0.88028	-0.417802	-0.288133	0.507523	-0.00938349	-0.468444	0.468538	0.770251	-0.138945	0.782683	0.200069	-0.708502	0.736208	-0.00512566	-1.02685	1.02686	1.00088	-0.0524018	1.00225	-0.0893956	-0.326584	0.338598				-0.0334582	0.112531	0.1174
			0.0841462	-0.287523	0.299584	0.499011	-1.46151	1.54435	0.468702	-0.180168	0.502137	0.312244	0.517647	0.604529	0.236046	0.0415683	0.239678	0.348547	0.782297	0.856431	0.144452	-0.48771	0.508653	0.011365	-0.369479	0.369653	0.257957	0.0554363	0.263847	0.221545	-0.71608	0.749568	0.0704479	-1.02666	1.02908	0.991521	-0.0419522	0.992408	-0.0595031	-0.310275	0.315929				-0.125508	0.117543	0.171955
			0.0959576	-0.333543	0.347072	0.307257	-1.45576	1.48783	0.456772	-0.189638	0.494574	0.178193	0.495175	0.526262	0.230475	0.0532747	0.236553	0.10653	-0.333347	0.349955	0.178786	0.476717	0.50914	0.0290047	-0.321377	0.322683	0.210918	0.0830288	0.226672	0.223807	-0.729516	0.763075	0.0120529	-1.15762	1.15769	0.981942	-0.0198799	0.982143	-0.0390712	-0.291044	0.293655				-0.217847	0.120861	0.249128
			0.0909215	-0.370664	0.381652	0.22378	-1.42424	1.44171	0.444693	-0.171394	0.476579	0.0499682	0.454429	0.457168	0.247065	0.0903653	0.263072	0.316085	0.743324	0.807738	-0.398096	-0.317507	0.509206	0.0281479	-0.296363	0.297697	0.182683	0.127123	0.222561	0.260686	-0.73472	0.779596	0.0462832	-1.18767	1.18857	1.00544	-0.0143327	1.00555	-0.017403	-0.295411	0.295923				-0.318777	0.115588	0.339086
			0.0950429	-0.342074	0.355032	0.116882	-1.3894	1.39431	0.432576	-0.132976	0.452553	-0.033505	0.403102	0.404492	0.255718	0.0928431	0.272051	0.541278	0.329935	0.633907	0.195204	0.47036	0.509257	0.0211699	-0.281358	0.282153	0.178811	0.12665	0.21912	0.274168	-0.744943	0.793793	0.143436	-1.15655	1.16541	1.00567	-0.034534	1.00626	0.0319274	-0.303135	0.304812				-0.381928	0.0959479	0.393795
			0.106367	-0.273761	0.293699	0.0837171	-1.36145	1.36402	0.403365	-0.0850659	0.412237	-0.133503	0.35794	0.382027	0.24777	0.0475009	0.252282	0.406998	-0.556259	0.689254	0.168849	0.481982	0.510702	0.0138501	-0.271932	0.272285	0.191303	0.0870853	0.210192	0.294322	-0.743166	0.799326	0.0893626	-1.05674	1.06052	1.01755	-0.0589908	1.01926	0.0874457	-0.32224	0.333894				-0.376977	0.127626	0.397995
			0.107999	-0.282828	0.302746	-0.152565	-1.35776	1.3663	0.377116	-0.0459539	0.379906	-0.277374	0.33161	0.432321	0.22238	0.019075	0.223197	0.356393	-0.432578	0.560482	-0.499408	-0.109626	0.511298	-0.021648	-0.271028	0.271892	0.171935	0.132579	0.217115	0.315302	-0.758744	0.82165	-0.00454646	-1.14648	1.14649	1.04319	-0.0721339	1.04568	0.155467	-0.370697	0.401978				-0.385049	0.129563	0.406262
			0.119913	-0.221532	0.251904	-0.16703	-1.19862	1.2102	0.355136	0.014292	0.355423	0.0102584	0.475524	0.475635	0.224462	-0.0034621	0.224488	0.33164	0.473575	0.578151	0.0999572	-0.501462	0.511327	-0.0469244	-0.271802	0.275823	0.144735	0.202721	0.249087	0.34986	-0.761592	0.838108	-0.16734	-1.43319	1.44292	1.06009	-0.0828895	1.06333	0.214178	-0.415198	0.467185				-0.37804	0.1304	0.399898
			0.135388	-0.21615	0.255051	-0.759096	1.07806	1.3185	0.329246	0.089471	0.341186	0.255008	0.578842	0.632524	0.222014	-0.00245815	0.222028	0.0892779	-0.117999	0.147967	0.174626	0.48085	0.511577	-0.059513	-0.275688	0.282038	0.129675	0.283307	0.311575	0.345883	-0.76912	0.843315	-0.266637	-1.67602	1.6971	1.09553	-0.0858176	1.09888	0.288752	-0.472395	0.553656				-0.393168	0.131825	0.414679
			0.153232	-0.146691	0.212128	-0.834857	-0.0661403	0.837473	0.309412	0.122961	0.332949	0.0419236	0.472235	0.474092	0.218835	-0.0278715	0.220602	0.909039	0.993681	1.34676	-0.20304	-0.469925	0.511913	-0.0731938	-0.268928	0.278711	0.114061	0.248102	0.273065	0.322383	-0.779121	0.843184	-0.309352	-1.93485	1.95943	1.13053	-0.0885934	1.134	0.323668	-0.526868	0.618345				-0.389421	0.109299	0.404468
			0.20435	0.00198086	0.20436	-0.60385	-0.809019	1.00953	0.278411	0.145176	0.313988	0.288035	0.585309	0.652342	0.245331	-0.0599738	0.252555	0.749926	0.450083	0.874623	0.0634841	-0.508067	0.512018	-0.0659272	-0.263607	0.271726	0.0493126	0.257215	0.261899	0.319892	-0.769253	0.833115	-0.395438	-2.09908	2.13601	1.16358	-0.0679535	1.16556	0.369363	-0.580946	0.688424				-0.38429	0.133749	0.4069
			0.207517	0.0218139	0.208661	-0.415695	-1.2814	1.34714	0.252946	0.166263	0.302696	0.447879	0.616485	0.762004	0.273155	-0.0816832	0.285106	0.633371	0.343024	0.720294	0.206099	0.468912	0.512206	-0.0817929	-0.270938	0.283015	0.0168133	0.247047	0.247619	0.31269	-0.760409	0.82219	-0.415517	-2.09213	2.133	1.19042	-0.0723109	1.19262	0.421147	-0.634933	0.761909				-0.299677	0.0985889	0.315477
			0.200472	0.0186804	0.201341	-0.480524	-0.613802	0.779523	0.249404	0.173903	0.304048	0.570593	0.625469	0.846634	0.294492	-0.0787785	0.304846	0.505422	0.327952	0.602498	0.166462	0.486007	0.513724	-0.093221	-0.282745	0.297716	0.019639	0.264271	0.265	0.313985	-0.765893	0.827755	-0.444039	-2.14509	2.19057	1.22684	-0.0664446	1.22864	0.473418	-0.701077	0.845951				-0.189096	0.0996519	0.213747
			0.212582	0.053671	0.219253	-0.371113	-0.675437	0.770675	0.234761	0.172877	0.291546	0.62802	0.66627	0.915601	0.31018	-0.06033	0.315992	0.519856	0.308048	0.604271	0.188273	0.478075	0.513811	-0.0838984	-0.282271	0.294476	0.0278851	0.278646	0.280038	0.285791	-0.751642	0.80414	-0.407023	-2.02603	2.06651	1.25621	-0.0349741	1.25669	0.520501	-0.698396	0.871022				-0.089187	0.054843	0.1047
			0.215977	0.0392788	0.21952	-0.291763	-0.684833	0.744394	0.224346	0.168107	0.280341	0.704931	0.731389	1.0158	0.329212	-0.0566152	0.334045	0.364058	-0.36697	0.516919	-0.320588	-0.403903	0.515669	-0.0731545	-0.280232	0.289623	0.0182157	0.308798	0.309335	0.259452	-0.749016	0.792679	-0.202099	-1.66891	1.6811	1.2797	0.00594368	1.27971	0.553771	-0.717556	0.906393				0.037345	0.070453	0.0797388
			0.216706	0.0303689	0.218824	-0.2006	-0.714852	0.742465	0.223798	0.161676	0.276088	0.811451	0.766412	1.11617	0.341866	-0.00882061	0.341979	0.327565	-0.554814	0.644296	-0.509171	-0.0827684	0.515854	0.266919	-0.262253	0.374196	-0.00216772	0.346609	0.346616	0.23806	-0.734539	0.772153	-0.215369	-1.44858	1.4645	1.28872	0.0536136	1.28983	0.587531	-0.729659	0.936801				0.131404	0.0537006	0.141953
			0.205177	0.0367671	0.208445	-0.218101	-0.751161	0.782183	0.221931	0.157398	0.27208	0.991239	0.827309	1.29112	0.354456	0.0113458	0.354638	0.363248	-0.630122	0.727326	0.282487	0.432488	0.516571	0.273657	-0.306609	0.410972	0.0180413	0.336548	0.337031	0.204624	-0.72659	0.754854	-0.23607	-1.29197	1.31336	1.29602	0.12255	1.3018	0.601029	-0.722853	0.940081				0.25259	0.0804946	0.265105
			0.190943	0.0167822	0.191679	-0.188442	-0.811225	0.832824	0.199067	0.13339	0.239625	1.05302	0.844525	1.34984	0.356802	0.0491511	0.360171	0.39957	-0.379377	0.550984	0.170494	0.488025	0.516949	0.284313	-0.338766	0.442263	0.0489545	0.29604	0.30006	0.168312	-0.723469	0.742789	-0.168014	-0.827442	0.844327	1.31976	0.179602	1.33193	0.600769	-0.655364	0.889058				0.340753	0.0911409	0.352731
			0.209983	0.0890652	0.22809	-0.157061	-0.857324	0.871592	0.192369	0.113512	0.223363	1.08372	0.850283	1.37747	0.369804	0.0881476	0.380164	0.132654	-0.299213	0.3273	-0.149652	-0.49716	0.519195	0.291786	-0.355663	0.460038	0.108533	0.235978	0.25974	0.141422	-0.709744	0.723696	-0.127875	-0.513753	0.529428	1.34139	0.241694	1.36299	0.613782	-0.650649	0.894468				0.434435	0.100521	0.445913
			0.0452542	0.572665	0.574451	-0.169552	-0.871287	0.887631	0.185607	0.109379	0.215438	1.19234	0.857623	1.46874	0.385797	0.155136	0.41582	0.0284561	-0.280186	0.281627	0.168363	0.492773	0.520742	0.303979	-0.349064	0.46287	0.202914	0.243239	0.316764	0.111056	-0.71453	0.723109	-0.0242917	0.0165586	0.0293985	1.37119	0.293103	1.40217	0.650949	-0.599015	0.884621				0.509992	0.107984	0.521299
			-0.882722	2.3247	2.48665	-0.133248	-0.886046	0.896009	0.199578	0.104399	0.225234	1.2275	0.857711	1.49747	0.390738	0.211176	0.444153	-0.00131769	-0.334907	0.33491	0.221667	0.471515	0.521021	0.288243	-0.335273	0.442145	0.282071	0.249542	0.37661	0.0695799	-0.7167	0.72007	-0.104789	0.0965041	0.142456	1.39941	0.397042	1.45464	0.673462	-0.563996	0.878432				0.587576	0.11512	0.598747
			-1.02666	1.95312	2.20651	-0.144381	-0.925105	0.936304	0.223596	0.0987255	0.244421	-0.980726	-0.111196	0.987009	0.393566	0.25597	0.469484	0.00385941	-0.379169	0.379189	0.394971	-0.340761	0.521652	0.26892	-0.369488	0.456989	0.343434	0.206401	0.400685	0.0266381	-0.715697	0.716192	-0.146067	0.286699	0.321764	1.44007	0.427684	1.50223	0.686358	-0.539446	0.872977				0.576434	0.144352	0.594234
			-0.976401	1.69727	1.95808	-0.144862	-0.979499	0.990153	0.416629	-0.152432	0.443639	-0.986391	-0.210126	1.00852	0.401647	0.271314	0.484698	0.015388	-0.42481	0.425089	0.219712	0.474341	0.522754	0.23452	-0.398044	0.461994	0.387087	0.0878889	0.39694	0.00250704	-0.707275	0.70728	-0.202819	0.356863	0.410471	1.48566	0.458047	1.55467	0.710435	-0.53085	0.88686				0.581161	0.152934	0.600947
			-0.9749	1.17078	1.52353	-0.185394	-1.0711	1.08703	0.323024	-0.0320123	0.324607	-0.965218	-0.323576	1.01801	0.397574	0.260123	0.47511	0.0224619	-0.431891	0.432474	-0.00110396	0.525611	0.525612	0.365398	-0.116107	0.383402	0.327208	-0.0789169	0.336591	-0.0213044	-0.717283	0.717599	-0.258693	0.36792	0.449764	1.52761	0.481225	1.60162	0.718066	-0.559568	0.910349				0.565078	0.184837	0.59454
			-0.957152	-0.121212	0.964797	-0.184525	-1.17916	1.19351	0.403944	-0.189164	0.446042	-0.95643	-0.46773	1.06467	0.39069	0.274508	0.477486	0.042939	-0.440802	0.442888	-0.507655	-0.145754	0.528164	0.484692	-0.0997299	0.494846	0.331098	-0.196976	0.38526	-0.0510141	-0.722037	0.723837	-0.323145	0.473653	0.573385	1.67171	0.542176	1.75743	0.706625	-0.644834	0.956624				0.508162	0.169084	0.535554
			-0.748323	0.106391	0.755848	-0.196743	-1.23418	1.24977	0.416119	-0.260318	0.490837	-0.948806	-0.619684	1.13324	0.372547	0.290879	0.472654	0.0655759	-0.44082	0.44567	-0.205959	-0.489291	0.530871	0.533218	-0.0878304	0.540403	0.330583	-0.200759	0.386768	-0.0612424	-0.736512	0.739054	-0.346613	0.521054	0.62581	1.54609	0.742009	1.71492	0.696272	-0.49261	0.852912				0.46041	0.153751	0.485403
			-0.722214	0.207152	0.751336	-0.117319	-1.31063	1.31587	0.433671	-0.307332	0.531529	-0.9621	-0.736819	1.21183	0.37545	0.289512	0.47411	0.0562435	-0.434192	0.437819	-0.217604	-0.484266	0.53091	0.560412	-0.0592045	0.563531	0.320086	-0.259006	0.411751	-0.0603953	-0.746628	0.749066	-0.289885	0.688449	0.74699	1.41046	0.853231	1.64845	0.638171	-0.491179	0.805307				0.341867	0.067879	0.348541
			-0.68665	0.305459	0.751527	-0.0424326	-1.38626	1.38691	0.37477	-0.146238	0.402291	-0.989512	-0.753277	1.24361	0.382587	0.292041	0.481311	0.0371663	-0.437208	0.438785	-0.109332	-0.519667	0.531044	0.561403	-0.0405281	0.562864	0.26043	-0.321817	0.413992	-0.0586026	-0.740874	0.743188	-0.28237	0.649874	0.708568	1.45688	0.883451	1.70382	0.593102	-0.461349	0.751408				0.297596	0.04141	0.300464
			-0.695363	0.344502	0.776023	0.0285631	-1.40052	1.40081	0.359877	-0.0726918	0.367145	-1.02284	-0.936754	1.38698	0.377145	0.323952	0.497175	0.0307183	-0.419991	0.421113	0.194241	0.494297	0.531093	0.55841	-0.0337478	0.559429	0.2472	-0.31585	0.401085	-0.0596979	-0.738192	0.740602	-0.347483	0.495627	0.605302	1.40829	0.806453	1.62285	0.518937	-0.491206	0.714548				0.270537	0.0252907	0.271716
			-0.687313	0.362986	0.777276	0.0840716	-1.42147	1.42395	0.378497	-0.056955	0.382758	-1.05545	-0.997956	1.45255	0.381438	0.292518	0.480689	0.0573035	-0.414752	0.418692	0.419531	-0.328918	0.533097	0.554299	-0.0428886	0.555956	0.183816	-0.336576	0.383499	-0.0545207	-0.735838	0.737855	-0.346656	0.414473	0.540332	1.44218	0.860877	1.67958	0.439517	-0.529257	0.68796				0.247111	-0.00457779	0.247153
			-0.720412	0.378038	0.813576	0.342963	-1.28056	1.3257	0.375349	-0.0618101	0.380405	-1.07744	-1.0054	1.47367	0.37366	0.288935	0.47234	0.100367	-0.398786	0.411222	0.197803	0.495418	0.533447	0.570161	-0.0615909	0.573478	0.166739	-0.412825	0.445226	-0.0510622	-0.727504	0.729294	-0.261358	0.570877	0.627861	1.39985	0.905745	1.66732	0.376048	-0.508677	0.632586				0.220765	-0.0416451	0.224659
			-0.71867	0.394144	0.819657	0.391839	-1.25156	1.31147	0.420571	-0.0251591	0.421322	-1.08831	-0.895354	1.40928	0.353741	0.249302	0.432763	0.115059	-0.387608	0.404325	-0.361401	-0.39407	0.534697	0.57485	-0.0471007	0.576776	0.102891	-0.516877	0.527018	-0.0453717	-0.72972	0.731129	-0.0870901	0.837164	0.841682	1.32288	0.925921	1.61473	0.328268	-0.530445	0.623804				0.205196	-0.076172	0.218878
			-0.667459	0.367598	0.761991	0.568037	-1.26758	1.38903	0.394346	-0.0386851	0.396239	-1.08046	-0.795596	1.34178	0.349198	0.260318	0.435551	0.0560741	-0.34279	0.347346	0.215117	0.489754	0.534915	0.58283	-0.0429348	0.58441	0.0832762	-0.573979	0.579989	-0.0603108	-0.727792	0.730286	-0.0137219	0.960559	0.960657	1.20091	0.953697	1.53353	0.259065	-0.529489	0.589469				0.175571	-0.115377	0.210088
			-0.607434	0.341155	0.696679	0.691302	-1.25166	1.42988	0.405451	-0.0290095	0.406488	-1.06369	-0.662279	1.25302	0.335605	0.254397	0.421128	0.0605532	-0.346129	0.351386	0.132079	-0.519021	0.535563	0.595312	-0.0399984	0.596654	0.0892806	-0.64835	0.654468	-0.0734999	-0.722672	0.7264	-0.0184057	0.888602	0.888793	1.05347	1.00404	1.4553	0.199971	-0.44514	0.487994				0.180083	-0.122752	0.21794
			-0.574661	0.289413	0.643424	0.738731	-1.20181	1.4107	0.538135	0.00363621	0.538147	-1.0364	-0.513756	1.15675	0.342284	0.262108	0.431114	0.0166616	-0.318132	0.318568	-0.13165	-0.519286	0.535714	0.597943	-0.0162097	0.598163	0.102595	-0.662857	0.670749	-0.0850267	-0.718969	0.723979	0.0392083	0.914274	0.915114	0.916506	1.03793	1.38466	0.142855	-0.382129	0.407959				0.176688	-0.127567	0.217927
			-0.504729	0.142821	0.524547	0.718336	-1.19164	1.3914	0.459417	0.0115625	0.459562	-1.03046	-0.349018	1.08796	0.351618	0.275366	0.446612	0.0139043	-0.31456	0.314867	0.110989	-0.524595	0.536207	0.541394	-0.0750808	0.546575	0.157723	-0.668531	0.686885	-0.108463	-0.719955	0.728079	0.00311865	0.772946	0.772953	0.849043	1.00406	1.31492	0.0909861	-0.326469	0.33891				0.173424	-0.159474	0.235601
			-0.449262	0.0840451	0.457055	0.681902	-1.17449	1.35809	0.41406	0.050786	0.417163	-0.897797	0.100966	0.903456	0.356578	0.28777	0.458213	-0.0182434	-0.289033	0.289608	-0.504137	-0.188841	0.538345	0.490952	-0.100742	0.501181	0.185978	-0.648322	0.674469	-0.13413	-0.713592	0.726088	-0.00627168	0.717959	0.717987	0.838403	0.978992	1.28893	0.0711658	-0.300867	0.309169				0.235524	-0.140597	0.274298
			-0.387516	0.0357985	0.389166	0.559915	-1.11807	1.25043	0.386812	0.0721038	0.393475	-0.898238	0.0978357	0.903551	0.361719	0.271524	0.452289	-0.015472	-0.286067	0.286485	-0.52146	-0.133819	0.538357	0.48616	-0.131026	0.503507	0.210278	-0.582765	0.619542	-0.151671	-0.711888	0.727866	0.028296	1.02951	1.02989	0.742963	0.932431	1.19223	0.0680487	-0.268209	0.276707				0.259364	-0.137003	0.293325
			-0.354326	0.0489325	0.357689	0.45853	-1.09816	1.19004	0.470867	-0.0607854	0.474774	-0.870848	0.100353	0.876611	0.398885	0.250626	0.471087	-0.0932203	-0.268407	0.284134	-0.305824	0.445807	0.540622	0.457293	-0.161418	0.484946	0.194117	-0.552639	0.58574	-0.177946	-0.714419	0.736247	0.0444072	1.17461	1.17545	0.713308	0.960319	1.19625	0.066824	-0.225311	0.235012				0.25512	-0.199258	0.323713
			-0.31883	0.00565387	0.31888	0.409624	-1.12581	1.19802	0.497309	-0.135427	0.515418	-0.881759	0.132166	0.891609	0.407176	0.266394	0.486578	-0.123057	-0.269008	0.295818	-0.186734	-0.508454	0.54166	0.416298	-0.18939	0.457354	0.164881	-0.497982	0.524569	-0.190379	-0.718804	0.743588	0.0339904	1.01832	1.01888	0.620135	0.978382	1.15836	0.0704267	-0.202853	0.214731				0.263488	-0.23197	0.35105
			-0.281477	-0.0848149	0.293977	0.274292	-1.15987	1.19187	0.529518	-0.185284	0.560999	-0.896234	0.14219	0.907443	0.419074	0.214684	0.470863	-0.165238	-0.265545	0.312758	-0.138125	-0.524936	0.542804	0.365011	-0.206516	0.419383	0.0981281	-0.443575	0.4543	-0.207445	-0.736125	0.764797	0.0812778	1.18566	1.18844	0.592325	0.952736	1.12185	-0.161273	-0.0331987	0.164655				0.257074	-0.258799	0.364779
			-0.25102	-0.168281	0.302207	0.159918	-1.13641	1.1476	0.534553	-0.21802	0.577304	-0.911512	0.137413	0.921811	0.434982	0.185225	0.472776	-0.190419	-0.268284	0.328992	-0.509321	-0.193958	0.545002	0.313746	-0.258345	0.406422	0.055055	-0.352539	0.356812	-0.219373	-0.747258	0.778794	0.0488667	1.00556	1.00675	0.576501	0.935902	1.09921	0.0672469	-0.114106	0.132447				0.236027	-0.325255	0.40187
			-0.223632	-0.0295699	0.225578	0.087703	-1.08658	1.09011	0.440147	-0.100972	0.45158	-0.923868	0.087886	0.928039	0.442559	0.123747	0.459534	-0.251584	-0.263914	0.364616	-0.513434	-0.188601	0.546978	0.261492	-0.294246	0.393648	0.0136623	-0.272695	0.273037	-0.221799	-0.752816	0.78481	-0.0098343	0.877707	0.877762	0.644452	0.903728	1.10997	0.172034	-0.104861	0.201473				0.276528	-0.320535	0.423332
			-0.183088	0.0184673	0.184017	0.0311819	-1.05958	1.06004	0.537319	0.0122291	0.537458	-0.93719	0.0704927	0.939838	0.465906	0.0526336	0.46887	-0.292617	-0.264379	0.394362	-0.165734	-0.521332	0.547042	0.207495	-0.343255	0.401096	-0.0455312	-0.193677	0.198957	-0.212869	-0.760507	0.789737	-0.0443889	0.901662	0.902754	0.686786	0.853826	1.09576	0.288817	-0.183257	0.34205				0.28007	-0.37445	0.467602
			-0.186785	-0.039276	0.19087	-0.0397992	-1.05199	1.05274	0.575292	0.0692909	0.57945	-0.889096	0.0436361	0.890166	0.486982	-0.035399	0.488267	-0.305991	-0.298348	0.427367	0.223291	0.499757	0.547372	0.152362	-0.389005	0.417779	-0.0697724	-0.192632	0.204878	-0.199963	-0.760918	0.786753	-0.114258	0.795444	0.803608	0.708377	0.827057	1.08895	0.371742	-0.22036	0.432147				0.288359	-0.403567	0.496002
			-0.143745	-0.0422944	0.149838	-0.0411704	-1.01657	1.0174	0.628907	0.102771	0.637249	-0.840263	0.020304	0.840508	0.530173	-0.13558	0.547235	-0.324648	-0.309913	0.448823	-0.345482	-0.424835	0.547578	0.0947304	-0.406198	0.417098	-0.131382	-0.129747	0.18465	-0.20519	-0.746685	0.774365	-0.0667445	0.91539	0.91782	0.69986	0.819238	1.07748	0.360989	-0.382094	0.525651				0.30243	-0.418666	0.516473
			-0.0750068	-0.11759	0.139475	-0.0304745	-0.98134	0.981813	0.666414	0.0932008	0.6729	-0.7539	0.00345619	0.753908	0.541589	-0.227503	0.587432	-0.324012	-0.298922	0.440838	0.236666	0.494045	0.547806	0.104006	-0.394956	0.408421	-0.218258	-0.122666	0.250367	-0.194827	-0.737224	0.762534	-0.0758441	0.980762	0.983691	0.686463	0.81701	1.06712	0.345517	-0.604307	0.69611				0.292326	-0.432053	0.521656
			-0.0505005	-0.1346	0.143762	0.0249575	-0.987552	0.987868	0.744668	0.0583761	0.746953	-0.65615	-0.0266793	0.656692	0.535293	-0.293262	0.610362	-0.34199	-0.315503	0.465295	0.232978	0.497978	0.549783	0.0808456	-0.409812	0.417711	-0.287338	-0.11561	0.309723	-0.18336	-0.747661	0.769817	-0.0968738	0.768685	0.774765	0.665216	0.815631	1.0525	0.335437	-0.648271	0.729913				0.260714	-0.46911	0.536689
			-0.0511622	-0.101161	0.113363	0.0779594	-1.0441	1.047	0.772523	0.0326414	0.773213	-0.583913	-0.0416008	0.585393	0.526543	-0.40563	0.664668	-0.448084	-0.303886	0.541411	0.441295	-0.329362	0.550655	0.0822277	-0.408637	0.416828	-0.35695	-0.10558	0.372237	-0.178793	-0.735896	0.757304	-0.0213768	0.912813	0.913064	0.686503	0.755501	1.02082	0.290247	-0.495165	0.573962				0.252326	-0.468424	0.532062
			0.234964	-1.01051	1.03746	0.0878844	-1.02773	1.03149	0.786108	0.0239705	0.786473	-0.521538	-0.0713303	0.526393	0.546997	-0.491838	0.735602	-0.419752	-0.30467	0.518667	0.251906	0.490366	0.551286	0.0870944	-0.412719	0.421808	-0.360815	-0.0703732	0.367614	-0.18346	-0.716337	0.739457	0.0257628	1.12904	1.12933	0.723475	0.699855	1.00659	0.224894	-0.421197	0.477477				0.199187	-0.475778	0.515791
			0.29054	-1.01888	1.05949	0.190839	-1.00226	1.02027	0.779624	0.016218	0.779793	-0.455258	-0.0704838	0.460682	0.572746	-0.444216	0.724821	-0.421035	-0.291226	0.51194	-0.109172	-0.542007	0.552892	0.0960906	-0.433054	0.443587	-0.352631	-0.0504954	0.356228	-0.181729	-0.708827	0.731752	0.191678	1.66407	1.67507	0.789415	0.658874	1.02825	0.141656	-0.371513	0.397603				0.275621	-0.431762	0.512236
			0.325491	-0.989312	1.04148	0.218146	-1.0023	1.02577	0.669855	0.103951	0.677873	-0.397939	-0.0734902	0.404668	0.540796	-0.460809	0.710496	-0.442024	-0.274479	0.520311	-0.146075	-0.533279	0.552923	0.0973226	-0.441131	0.451739	-0.366052	-0.0299458	0.367275	-0.192727	-0.709061	0.734787	0.154278	1.64354	1.65076	0.853564	0.626666	1.05891	0.0576541	-0.327046	0.332089				0.228967	-0.430766	0.487838
			0.346756	-0.999408	1.05785	0.275601	-1.00066	1.03792	0.743002	0.0672418	0.746038	-0.355785	-0.0269753	0.356806	0.500576	-0.474916	0.690016	-0.396732	-0.276746	0.48372	-0.141365	-0.535803	0.554138	0.0893442	-0.45676	0.465416	-0.370757	-0.041065	0.373024	-0.192448	-0.711632	0.737195	0.186893	1.82839	1.83791	0.878084	0.60122	1.06419	-0.0216468	-0.360854	0.361502				0.196357	-0.42168	0.465156
			0.339466	-1.02591	1.08062	0.283744	-0.983605	1.02371	0.569149	0.241652	0.618326	-0.312532	0.00124667	0.312535	0.462862	-0.477139	0.664758	-0.402033	-0.253009	0.47502	-0.535253	-0.146664	0.554983	0.0852665	-0.457045	0.464931	-0.327974	-0.0759743	0.336658	-0.197392	-0.718873	0.745481	0.205691	1.85653	1.86789	0.935062	0.58614	1.10359	-0.114719	-0.301652	0.322729				0.113221	-0.446275	0.460414
			0.340437	-0.979076	1.03657	0.221532	-0.978597	1.00336	0.49902	0.278652	0.571548	-0.437881	-0.0221603	0.438441	0.41712	-0.497804	0.649459	-0.410155	-0.223181	0.466944	0.508455	0.225995	0.556417	0.0897769	-0.463543	0.472157	-0.311859	-0.113119	0.331741	-0.202952	-0.728923	0.75665	0.251093	2.07062	2.08579	0.995205	0.57334	1.14854	-0.192455	-0.319274	0.372793				0.151013	-0.402331	0.429738
			0.339134	-0.934664	0.994288	0.167668	-1.00747	1.02132	0.5173	0.273782	0.585283	-0.382648	-0.0174025	0.383044	0.369362	-0.50031	0.621883	-0.378129	-0.223825	0.439408	0.257456	0.493337	0.556475	0.099455	-0.469225	0.479649	-0.272878	-0.16532	0.31905	-0.189973	-0.723115	0.747654	0.296292	2.09296	2.11383	1.08329	0.552867	1.21622	-0.200419	-0.29533	0.356914				0.167334	-0.361081	0.39797
			0.295193	-0.996863	1.03965	0.214602	-1.07395	1.09518	0.636197	0.218503	0.672674	-0.374704	-0.0319954	0.376068	0.38658	-0.400101	0.556349	-0.33113	-0.15912	0.367377	0.443122	-0.338732	0.55776	0.100038	-0.467691	0.47827	-0.222859	-0.175881	0.283902	-0.198335	-0.71134	0.738472	0.228048	2.03906	2.05177	1.15002	0.475949	1.24462	-0.192438	-0.28717	0.345686				0.149583	-0.36073	0.390514
			0.282047	-0.930538	0.972343	0.153386	-1.00651	1.01813	0.734072	0.255116	0.777139	-0.429666	-0.037626	0.43131	0.384471	-0.362625	0.528502	-0.282753	-0.155183	0.322539	0.189827	0.524595	0.557883	0.0912625	-0.446786	0.456012	-0.207661	-0.176786	0.27272	-0.199494	-0.738576	0.765044	0.127245	1.93971	1.94388	1.20329	0.454144	1.28614	-0.189591	-0.233107	0.300472				0.120712	-0.373379	0.392407
			0.267125	-0.819337	0.861783	0.111878	-0.886549	0.893581	0.85856	0.260758	0.897284	-0.297156	0.093354	0.311475	0.328794	-0.338307	0.47176	-0.296558	-0.143929	0.32964	0.284185	0.480244	0.558029	0.103081	-0.451334	0.462955	-0.144587	-0.206725	0.252271	-0.211068	-0.760491	0.789237	0.0474067	1.80803	1.80865	1.19321	0.403144	1.25947	-0.185556	-0.198826	0.271961				0.0821031	-0.38431	0.392982
			0.267883	-0.74324	0.790042	0.0490919	-0.815915	0.817391	0.943522	0.223831	0.969708	-0.225266	-0.0370794	0.228298	0.267006	-0.344311	0.435709	-0.270206	-0.148384	0.308268	0.319353	0.459964	0.559958	0.167134	-0.364991	0.401437	-0.123232	-0.336332	0.358198	-0.236646	-0.768763	0.804362	0.0004893	1.79459	1.79459	1.14769	0.357065	1.20195	-0.181938	-0.174621	0.252178				0.0606428	-0.412	0.416439
			0.2284	-0.644983	0.684229	-0.0917385	-0.833742	0.838773	1.05832	0.210471	1.07904	-0.144165	-0.1593	0.214849	0.220732	-0.37079	0.431518	-0.212342	-0.165982	0.269517	-0.529972	-0.18355	0.560858	0.231189	-0.310937	0.387466	-0.099074	-0.4748	0.485026	-0.261022	-0.758687	0.802333	-0.0527679	1.62156	1.62242	1.10571	0.302079	1.14623	-0.17065	-0.161252	0.234784				0.0428082	-0.441625	0.443695
			0.219719	-0.57382	0.614447	-0.214482	-0.833843	0.860986	1.18726	0.193405	1.20291	-0.123321	-0.147672	0.192393	0.212633	-0.417492	0.468521	-0.127667	-0.175418	0.216957	0.239458	0.508783	0.562317	0.276936	-0.318708	0.422218	-0.0606611	-0.499255	0.502927	-0.240402	-0.737362	0.775561	0.0393088	1.60972	1.6102	1.05532	0.287517	1.09378	-0.191074	-0.16632	0.253321				0.0500123	-0.432294	0.435177
			0.195098	-0.50144	0.538057	-0.302763	-0.842656	0.895397	1.28957	0.172267	1.30102	-0.225252	-0.0924999	0.243505	0.226111	-0.419108	0.476212	-0.0701922	-0.178992	0.192263	0.311831	0.468201	0.56254	0.270435	-0.306326	0.40862	-0.0491729	-0.500951	0.503358	-0.253315	-0.705712	0.749799	0.288306	2.01871	2.03919	0.993752	0.295561	1.03677	-0.212063	-0.132414	0.250008				0.0438327	-0.446624	0.448769
			0.163784	-0.466478	0.494395	-0.392412	-0.770978	0.865098	1.40689	0.147808	1.41464	-0.168722	-0.0816795	0.187453	0.241751	-0.398292	0.465918	-0.0694287	-0.183034	0.195759	0.264595	0.496953	0.563004	0.202952	-0.403026	0.451242	-0.0736206	-0.49433	0.499782	-0.251536	-0.676143	0.721415	0.236811	2.05861	2.07219	0.929196	0.32275	0.983652	-0.21368	-0.163694	0.269175				0.0610732	-0.443666	0.44785
			0.154966	-0.459847	0.485257	-0.245343	-0.835871	0.871133	1.51705	0.0858162	1.51947	-0.106711	-0.356051	0.371698	0.275406	-0.358837	0.452341	-0.0565358	-0.201959	0.209723	-0.535642	-0.177497	0.564285	0.173884	-0.387997	0.425179	-0.0950451	-0.446763	0.456761	-0.237634	-0.662035	0.703392	0.167929	1.93369	1.94097	0.890284	0.361348	0.960821	-0.224898	-0.175091	0.285019				0.0331363	-0.446386	0.447614
			0.210849	-0.309249	0.374289	-0.169998	-0.876517	0.892851	1.61569	0.0613121	1.61685	-0.0272701	-0.575495	0.576141	0.288487	-0.35891	0.460479	-0.0730958	-0.149938	0.166807	-0.345075	-0.448897	0.566202	0.157321	-0.374864	0.406537	-0.122063	-0.417465	0.434945	-0.227898	-0.659483	0.69775	0.150819	1.87776	1.88381	0.830786	0.38895	0.917327	-0.269966	-0.196483	0.333897				0.0805427	-0.631935	0.637047
			0.203999	-0.36857	0.421259	-0.133331	-0.900766	0.91058	1.67797	0.0113399	1.67801	-0.129444	-0.456329	0.474333	0.281479	-0.346116	0.446124	-0.0604438	-0.185966	0.195542	0.122546	-0.555335	0.568696	0.174491	-0.372297	0.411159	-0.13333	-0.430354	0.450535	-0.216204	-0.658766	0.693338	0.115822	1.63579	1.63988	0.790732	0.46219	0.915902	-0.179354	-0.339158	0.383662				0.174739	-0.811077	0.829686
			0.196638	-0.371467	0.420302	-0.142521	-0.836064	0.848124	1.69538	-0.0614764	1.69649	-0.159866	-0.392672	0.423968	0.287058	-0.345795	0.449418	-0.0503191	-0.1989	0.205167	0.340347	0.456574	0.56947	0.195706	-0.389812	0.436182	-0.134476	-0.439773	0.459874	-0.226456	-0.638817	0.677768	0.129085	1.52978	1.53522	0.730237	0.539886	0.908143	-0.0621653	-0.48431	0.488284				0.26492	-0.918932	0.956357
			0.174956	-0.336061	0.378876	-0.125828	-0.960904	0.969107	1.68134	-0.160178	1.68895	-0.177935	-0.339045	0.3829	0.320001	-0.327954	0.458208	-0.0193068	-0.208658	0.20955	0.0256023	0.570838	0.571412	0.185412	-0.385045	0.427361	-0.153211	-0.395054	0.423723	-0.217188	-0.619618	0.65658	0.169298	1.56253	1.57168	0.67535	0.504229	0.842819	-0.00566596	-0.474009	0.474043				0.388425	-0.944551	1.0213
			0.154115	-0.332848	0.366796	-0.195419	-0.913417	0.934087	1.63404	-0.233857	1.65069	-0.199343	-0.283162	0.346293	0.354059	-0.327174	0.48208	0.00586111	-0.231557	0.231631	0.256469	0.513163	0.573683	0.173556	-0.394633	0.431111	-0.163926	-0.34396	0.381025	-0.179214	-0.62597	0.651119	0.0869132	1.20861	1.21173	0.609382	0.448427	0.756593	0.0472106	-0.523036	0.525162				0.489709	-0.957957	1.07587
			-0.0692804	-0.291372	0.299496	-0.195341	-1.00223	1.02109	0.92489	0.00960925	0.92494	-0.269357	-0.274374	0.384492	0.405901	-0.318971	0.516234	-0.037125	-0.240858	0.243702	-0.543361	-0.189417	0.575431	0.141973	-0.409642	0.433547	-0.141023	-0.305074	0.336092	-0.151911	-0.62474	0.642944	0.14393	1.30041	1.30835	0.548479	0.393729	0.675168	0.0830212	-0.506034	0.512799				0.57844	-0.9347	1.09921
			0.0275191	-0.423642	0.424535	-0.148717	-1.05961	1.07	0.656516	0.171816	0.678626	-0.312339	-0.275772	0.416661	0.42999	-0.282354	0.514408	-0.151008	-0.276898	0.315398	0.455832	-0.352071	0.575966	0.118277	-0.411972	0.428614	-0.146992	-0.329956	0.361217	-0.149705	-0.631895	0.649387	0.187025	1.54173	1.55303	0.454205	0.311298	0.550644	0.139771	-0.453228	0.474291				0.621005	-0.9765	1.15724
			0.0560885	-0.474481	0.477784	-0.213671	-0.970949	0.994182	0.570449	0.231328	0.615568	-0.307514	-0.309771	0.436489	0.439525	-0.262615	0.512005	-0.189923	-0.301244	0.356116	-0.552208	-0.171609	0.578258	0.101198	-0.416375	0.428497	-0.155301	-0.503251	0.526669	-0.136152	-0.65039	0.664488	0.166256	1.38015	1.39013	0.398091	0.221023	0.455332	0.200281	-0.427847	0.472404				0.674176	-0.99874	1.20499
			0.0893384	-0.452314	0.461053	-0.212733	-0.945727	0.969358	0.54559	0.24863	0.599571	-0.32247	-0.322158	0.455821	0.436601	-0.243719	0.50002	-0.204757	-0.318971	0.379036	0.0532148	-0.576218	0.57867	0.0961671	-0.394315	0.405872	-0.134866	-0.299507	0.328471	-0.142513	-0.657316	0.672588	0.145691	1.16346	1.17255	0.322285	0.09282	0.335385	0.243198	-0.431733	0.495518				0.71787	-1.0071	1.23677
			0.0731257	-0.504516	0.509788	-0.138055	-0.967214	0.977017	0.538908	0.257297	0.597179	-0.313457	-0.263518	0.409508	0.408671	-0.213283	0.460979	-0.309736	-0.284239	0.420391	-0.268422	-0.516797	0.582348	0.104534	-0.400703	0.414114	-0.0930095	-0.511543	0.519929	-0.143727	-0.658013	0.673527	0.147644	1.07647	1.08654	0.24609	-0.0331308	0.248311	0.273444	-0.413418	0.495667				0.749149	-1.09303	1.32511
			0.0331621	-0.526146	0.52719	-0.145013	-0.90382	0.915379	0.537796	0.260762	0.59768	-0.367419	-0.181857	0.409962	0.379391	-0.148771	0.407517	-0.373763	-0.312018	0.486882	0.55106	0.190509	0.583061	0.123453	-0.408972	0.427199	-0.0510671	-0.617164	0.619274	-0.137782	-0.665698	0.679807	0.126433	1.23337	1.23983	0.147034	-0.148718	0.209132	0.341747	-0.425931	0.546084				0.768436	-1.13962	1.37449
			0.0101416	-0.544261	0.544355	-0.211348	-0.90346	0.927851	0.536543	0.248672	0.591368	-0.382526	-0.187592	0.426048	0.369899	-0.105756	0.38472	-0.404648	-0.311716	0.51079	-0.539529	-0.230124	0.586557	0.105553	-0.398791	0.412524	-0.02353	-0.685961	0.686364	-0.122861	-0.675586	0.686667	0.21834	1.56205	1.57723	0.0753553	-0.255718	0.26659	0.368227	-0.407463	0.549197				0.756886	-0.978851	1.23735
			0.00226484	-0.485883	0.485888	-0.241589	-0.876189	0.908885	0.544521	0.243665	0.596553	-0.397829	-0.219784	0.454503	0.351356	-0.0734367	0.358949	-0.126986	-0.24503	0.27598	0.0442478	-0.586674	0.588341	0.102841	-0.389814	0.403151	0.018356	-0.665664	0.665917	-0.11816	-0.678028	0.688247	0.338527	1.98359	2.01227	0.0229946	-0.340833	0.341608	0.382399	-0.413301	0.563069				0.624784	-0.928419	1.11907
			-0.00757027	-0.481983	0.482042	-0.274873	-0.917212	0.957514	0.565768	0.231801	0.611412	-0.41645	-0.277826	0.500618	0.3238	-0.0461837	0.327077	0.00843364	-0.25537	0.255509	0.242407	-0.537213	0.589371	0.13011	-0.399583	0.420232	0.0405954	-0.686451	0.68765	-0.116964	-0.680928	0.690901	0.187078	1.62454	1.63528	-0.0160901	-0.342827	0.343204	0.375917	-0.444355	0.582035				0.565515	-0.888917	1.05356
			-0.116036	-0.355928	0.374365	-0.248637	-0.889698	0.923787	0.57307	0.241888	0.622028	-0.463212	-0.386567	0.603324	0.279536	-0.0118412	0.279786	0.0742588	-0.257466	0.267961	-0.588991	0.0301849	0.589764	0.62926	-0.327913	0.709574	0.0932122	-0.681414	0.68776	-0.0981269	-0.747328	0.753742	0.300187	2.00197	2.02435	-0.0518173	-0.396379	0.399752	0.362751	-0.448104	0.576529				0.485443	-0.908056	1.02967
			-0.185887	-0.152142	0.240211	-0.296631	-0.885718	0.93407	0.597355	0.256032	0.649911	-0.645336	-0.519845	0.828671	0.251037	0.0141492	0.251436	0.0769242	-0.257622	0.268861	0.3682	0.460742	0.589792	0.324052	-0.270355	0.422021	0.113718	-0.682099	0.691513	-0.0990783	-0.718515	0.725314	0.552427	2.27277	2.33894	-0.0953876	-0.397099	0.408395	0.344698	-0.458393	0.573534				0.427365	-0.89251	0.989553
			-0.0798751	-0.191573	0.207558	-0.278499	-0.823058	0.8689	0.605764	0.248278	0.65467	-0.634491	-0.535782	0.830446	0.225822	0.0357545	0.228635	0.0531176	-0.243343	0.249073	-0.239578	-0.539334	0.590151	0.349399	-0.253788	0.431843	0.14064	-0.640376	0.655637	-0.124219	-0.710067	0.720851	0.512916	2.28394	2.34083	-0.110245	-0.426972	0.440975	0.338061	-0.485641	0.59172				0.459388	-0.849849	0.966065
			-0.0682258	-0.247751	0.256973	-0.256697	-0.821357	0.860536	0.617763	0.235289	0.661054	-0.645626	-0.547706	0.84665	0.203212	0.0660535	0.213677	0.0240076	-0.237419	0.23863	-0.335389	-0.485852	0.590371	0.360974	-0.229439	0.42772	0.178773	-0.513871	0.54408	-0.144304	-0.674271	0.689539	0.639725	2.51415	2.59426	-0.190034	-0.454941	0.493036	0.327419	-0.492056	0.591035				0.427294	-0.808548	0.914511
			-0.111747	-0.263313	0.286044	-0.249182	-0.844363	0.880364	0.656905	0.127297	0.669126	-0.643673	-0.569069	0.859159	0.188699	0.091292	0.209622	-0.00585075	-0.249553	0.249622	-0.0331956	-0.590378	0.59131	0.424596	-0.208063	0.472835	0.165027	-0.613061	0.634884	-0.154048	-0.670344	0.687817	1.03637	3.30106	3.45992	-0.241174	-0.45555	0.515452	0.321117	-0.460662	0.561538				0.419152	-0.759914	0.867847
			-0.203438	-0.294839	0.358214	-0.206035	-0.844269	0.869046	0.735481	0.0836543	0.740223	-0.633923	-0.57555	0.856223	0.182101	0.0815739	0.199537	-0.0138958	-0.253985	0.254364	0.202159	0.55672	0.592289	0.412405	-0.177893	0.449137	0.209606	-0.593257	0.629197	-0.172001	-0.643006	0.665614	1.22359	3.77348	3.96691	-0.261163	-0.461062	0.529891	0.32353	-0.414218	0.525593				0.382529	-0.697294	0.795329
			-0.555086	-0.115054	0.566884	-0.160275	-0.904978	0.919061	0.862074	0.0893486	0.866692	-0.591531	-0.592884	0.837508	0.200609	0.0803769	0.216112	0.0115908	-0.238876	0.239157	-0.16645	0.570438	0.594227	0.411135	-0.16018	0.441236	0.175261	-0.631106	0.654989	-0.177923	-0.590229	0.616463	1.34033	4.08957	4.30361	-0.252596	-0.466713	0.530685	0.341707	-0.399414	0.525638				0.339661	-0.641202	0.72561
			-0.70416	-0.0244179	0.704583	-0.178591	-0.939225	0.956053	0.976937	0.0819149	0.980366	-0.553349	-0.57307	0.79662	0.200512	0.0678239	0.211672	0.0177759	-0.255509	0.256126	-0.112622	-0.58391	0.594672	0.426513	-0.171681	0.459769	0.164155	-0.641245	0.661923	-0.199606	-0.558323	0.59293	1.17635	3.70351	3.88584	-0.21199	-0.489981	0.533874	0.358731	-0.389948	0.529856				0.294722	-0.622648	0.688877
			-0.709736	-0.0723439	0.713413	-0.181672	-0.982859	0.999508	1.0182	-0.039261	1.01896	-0.557916	-0.592217	0.813628	0.203157	0.0674006	0.214046	0.00101332	-0.275019	0.27502	0.122999	-0.582927	0.595762	0.449109	-0.155673	0.475324	0.177104	-0.654641	0.678175	-0.182079	-0.585843	0.613486	1.04643	3.37412	3.53266	-0.217458	-0.526559	0.569695	0.371097	-0.363961	0.51979				0.28451	-0.596341	0.660734
			-0.611726	-0.0350486	0.612729	-0.122406	-1.0118	1.01918	1.10935	-0.152608	1.1198	-0.540059	-0.589908	0.799784	0.205741	0.0575768	0.213645	-0.00710823	-0.289953	0.29004	0.265758	0.53494	0.597318	0.464574	-0.138606	0.48481	0.204738	-0.676357	0.706666	-0.149768	-0.573852	0.593074	1.05065	3.40947	3.56768	-0.190907	-0.532653	0.56583	0.373921	-0.330965	0.499354				0.262132	-0.591631	0.647102
			-0.72114	0.0923582	0.72703	-0.0231084	-1.05021	1.05046	1.23024	-0.287724	1.26344	-0.502649	-0.596914	0.78036	0.216284	0.0841981	0.232095	-0.0273281	-0.345668	0.346747	0.342249	0.490038	0.597723	0.445097	-0.104796	0.457267	0.23605	-0.680646	0.720416	-0.132629	-0.57616	0.591228	1.0466	3.35685	3.51622	2.50105	1.02336	2.70232	0.392376	-0.300271	0.494086				0.250115	-0.573881	0.626016
			-0.679287	-0.0503821	0.681153	0.0525857	-1.08019	1.08147	1.34205	-0.407192	1.40247	-0.451914	-0.566495	0.724667	0.218381	0.104429	0.242065	-0.0254521	-0.38829	0.389123	0.304787	0.514768	0.598232	0.4222	-0.0878803	0.431249	0.231414	-0.668319	0.70725	0.00377463	-0.602273	0.602285	0.989526	3.29941	3.4446	2.82145	0.769734	2.92456	0.392559	-0.288087	0.486925				0.268124	-0.562074	0.62275
			-0.803024	-0.00258316	0.803028	0.00447933	-1.12874	1.12875	1.4465	-0.525538	1.53901	-0.38858	-0.574628	0.69368	0.222388	0.0921969	0.240742	-0.00224987	-0.420765	0.420771	0.227427	0.555662	0.600402	0.397091	-0.0660245	0.402542	0.265484	-0.549362	0.610148	-0.0191894	-0.586701	0.587014	-0.845301	-0.873314	1.21541	2.93128	0.747853	3.02517	0.381673	-0.328281	0.503431				0.218486	-0.558607	0.599815
			-0.755352	-0.0246157	0.755753	0.00126677	-1.17007	1.17007	1.11593	-0.229765	1.13933	-0.321521	-0.569595	0.654076	0.221806	0.065612	0.231306	0.0274237	-0.430714	0.431586	0.286451	0.53032	0.602738	0.396997	-0.0459398	0.399646	0.273399	-0.54195	0.607006	-0.0211317	-0.583201	0.583583	-0.64922	-0.53258	0.839719	2.48387	0.619498	2.55996	0.367984	-0.343875	0.503648				0.217641	-0.525484	0.568772
			-0.816072	0.0572183	0.818076	-0.0382452	-1.07122	1.0719	0.982261	-0.118578	0.989392	-0.295947	-0.595635	0.665106	0.224538	0.0540317	0.230948	0.067453	-0.453128	0.458121	-0.0594465	-0.602894	0.605818	0.409123	-0.0544773	0.412734	0.298162	-0.595194	0.6657	-0.0495031	-0.572208	0.574345	-0.537239	-0.380242	0.658187	2.81987	0.687706	2.90251	0.3753	-0.381787	0.535361				0.192796	-0.511931	0.547032
			-0.823643	0.105194	0.830334	-0.123846	-1.19264	1.19905	0.878155	-0.103582	0.884243	-0.282305	-0.617024	0.678539	0.254518	0.0857368	0.268571	0.0998076	-0.465092	0.47568	0.207116	0.571465	0.60784	0.404662	-0.0660445	0.410016	0.311745	-0.609262	0.684387	-0.0563397	-0.595084	0.597745	-0.526516	-0.397366	0.659636	3.17302	0.795608	3.27125	0.382954	-0.435055	0.579592				0.198834	-0.486062	0.525159
			-0.808841	0.217887	0.837674	-0.207634	-1.10476	1.12411	0.728124	-0.113291	0.736885	-0.314556	-0.61478	0.690579	0.291089	0.120795	0.315158	0.107965	-0.486827	0.498655	0.338928	0.505745	0.60881	0.402758	-0.0731122	0.40934	0.326637	-0.617171	0.698278	-0.0867706	-0.631503	0.637437	-0.507689	-0.429068	0.664716	3.35499	1.26077	3.58406	0.375507	-0.515847	0.638047				0.198775	-0.467153	0.507684
			-0.808879	0.14825	0.822352	-0.13693	-1.20811	1.21585	0.537197	-0.123677	0.55125	-0.371964	-0.648974	0.748013	0.28233	0.117749	0.3059	0.0824408	-0.457777	0.465141	-0.243499	-0.558373	0.609157	0.42701	-0.0935536	0.437138	0.346856	-0.639428	0.727446	-0.117248	-0.624159	0.635076	-0.459401	-0.575115	0.736075	2.66806	1.39871	3.01247	0.36267	-0.543353	0.653271				0.170881	-0.478863	0.508439
			-0.784422	0.194496	0.808175	-0.100031	-1.13851	1.1429	0.474371	-0.131378	0.492228	-0.316099	-0.697011	0.765339	0.298085	0.142976	0.330601	0.0725376	-0.449899	0.455709	0.389138	0.468795	0.60926	0.42569	-0.103675	0.438133	0.362015	-0.67352	0.764646	-0.131132	-0.604559	0.618617	-0.36577	-0.564301	0.672476	2.33405	1.30708	2.67512	0.33571	-0.559141	0.652181				0.173483	-0.47272	0.503548
			-0.741464	0.0990871	0.748055	-0.0438544	-1.20794	1.20874	0.453078	-0.141447	0.474644	-0.563082	-0.668209	0.873821	0.329021	0.136065	0.356046	0.0527883	-0.416512	0.419843	0.580472	0.186132	0.609584	0.423144	-0.112735	0.437904	0.358216	-0.683062	0.771293	-0.142908	-0.619667	0.635932	-0.335578	-0.56436	0.656593	2.0799	1.27288	2.43849	0.283292	-0.608382	0.671106				0.169386	-0.462048	0.492118
			-0.752293	0.0655468	0.755143	-0.141642	-1.12403	1.13292	0.453053	-0.132313	0.471978	-0.619016	-0.702981	0.936677	0.364456	0.10728	0.379918	0.0499255	-0.366682	0.370065	0.475465	-0.38153	0.609616	0.439877	-0.127656	0.458026	0.399578	-0.508099	0.646395	-0.198429	-0.621017	0.651948	-0.202024	-0.381577	0.431758	1.83926	1.22512	2.20993	0.222651	-0.656535	0.693261				0.185298	-0.419762	0.458841
			-0.733871	0.0518412	0.7357	-0.219913	-1.17933	1.19966	0.464495	-0.130259	0.482414	-0.651352	-0.718454	0.969761	0.38637	0.0782021	0.394204	0.0231686	-0.317642	0.318486	-0.229975	-0.567007	0.61187	0.467455	-0.136553	0.486992	0.414733	-0.420983	0.590957	-0.256161	-0.609453	0.661098	-0.0228339	-0.169022	0.170558	1.54842	1.1424	1.92423	0.169919	-0.684191	0.704976				0.164902	-0.417128	0.44854
			-0.690296	0.108846	0.698825	-0.208584	-1.18276	1.20101	0.475244	-0.128596	0.492335	-0.68032	-0.745241	1.00907	0.397545	0.0479366	0.400425	-0.00041501	-0.296933	0.296933	-0.302944	-0.533181	0.613235	0.493367	-0.147075	0.514822	0.435669	-0.425171	0.608751	-0.268905	-0.604863	0.661944	0.130279	0.126596	0.181657	1.42346	1.17744	1.84733	0.111642	-0.643225	0.652841				0.126185	-0.411806	0.430705
			-0.66844	0.10287	0.67631	-0.17367	-1.13921	1.15237	0.481438	-0.116343	0.495296	-0.670609	-0.797495	1.04198	0.404241	0.0193817	0.404705	-0.03138	-0.301284	0.302914	0.155697	-0.595845	0.615851	0.50959	-0.160156	0.534164	0.436387	-0.353844	0.561818	-0.278357	-0.615172	0.675218	0.206142	0.127821	0.242554	1.34965	1.18184	1.79396	0.0518016	-0.638223	0.640322				0.0951321	-0.41013	0.421019
			-0.653766	0.0378705	0.654862	-0.0476374	-1.23686	1.23778	0.478365	-0.112666	0.491453	-0.660234	-0.834907	1.06441	0.419577	-0.0171917	0.419929	-0.0813117	-0.275926	0.287658	0.361588	0.50008	0.617111	0.513961	-0.140353	0.53278	0.444637	-0.242333	0.506387	-0.251257	-0.643629	0.690933	0.257307	0.124327	0.28577	1.27411	1.18342	1.73892	-0.0198622	-0.610841	0.611164				0.0822874	-0.388895	0.397505
			-0.622699	0.030213	0.623431	-0.870371	-0.0804436	0.87408	0.474297	-0.0968782	0.48409	-0.663485	-0.86667	1.09148	0.395844	-0.108943	0.410562	-0.101031	-0.279397	0.297103	0.21443	0.579852	0.61823	0.514091	-0.125192	0.529115	0.446727	-0.159106	0.474215	-0.234093	-0.640619	0.68205	0.330758	0.216623	0.395381	0.419572	0.57868	0.71478	-0.0802909	-0.613758	0.618988				0.073975	-0.35627	0.363869
			-0.60277	-0.0557876	0.605346	-0.909079	-0.144291	0.920459	0.483099	-0.0831862	0.490209	-0.610288	-0.915194	1.10001	0.37194	-0.152202	0.401876	-0.116394	-0.269804	0.29384	-0.0993355	-0.61062	0.618648	0.515123	-0.121767	0.529319	0.170717	0.37245	0.409711	-0.223123	-0.642077	0.67974	0.281725	0.168687	0.328366	0.0596	0.332137	0.337442	-0.151036	-0.525367	0.546647				0.0785377	-0.319498	0.32901
			-0.566315	-0.0858892	0.572791	-0.851265	-0.180341	0.870158	0.49982	-0.0795318	0.506109	-0.0660954	-0.939604	0.941926	0.408336	-0.173103	0.443512	-0.110174	-0.277666	0.298726	0.0365531	0.61829	0.619369	0.497585	-0.101916	0.507915	0.420088	0.616299	0.745854	-0.186891	-0.66021	0.686152	0.229625	0.366575	0.432556	-0.00040874	0.450234	0.450234	-0.208362	-0.499504	0.54122				0.115435	-0.247715	0.273291
			-0.552743	-0.119232	0.565457	-0.834445	-0.161061	0.849846	0.526679	-0.0536263	0.529402	-0.298294	-0.955164	1.00066	0.40189	-0.217705	0.457068	-0.114546	-0.271904	0.295046	-0.352455	-0.510192	0.620097	0.505576	-0.112267	0.517891	0.432091	0.787045	0.897855	-0.162929	-0.691676	0.710606	0.144896	0.381912	0.408475	-0.0605872	0.487712	0.491461	-0.257186	-0.479059	0.54373				0.140207	-0.165486	0.216895
			-0.534994	-0.150447	0.555745	-0.844032	-0.146623	0.856673	0.55234	-0.0352667	0.553465	-0.349997	-0.984248	1.04463	0.392445	-0.228652	0.454197	-0.0821889	-0.293768	0.305048	0.105273	-0.612121	0.621108	0.498084	-0.112835	0.510705	-0.0329801	0.510535	0.511599	-0.145302	-0.688058	0.703233	-0.730724	0.0831658	0.735441	-0.0423913	0.50013	0.501923	-0.264113	-0.437871	0.511358				0.163638	-0.119464	0.202606
			-0.555793	-0.222749	0.598768	-0.882393	-0.137881	0.8931	0.566393	-0.0206111	0.566768	0.123956	-1.00252	1.01015	0.372133	-0.189361	0.417541	-0.0519886	-0.338618	0.342585	-0.137182	-0.611245	0.62645	0.481573	-0.115731	0.495284	0.160517	1.45648	1.4653	-0.104291	-0.651446	0.659741	-0.89543	-0.0272661	0.895845	-0.034905	0.444692	0.44606	-0.276827	-0.357462	0.452119				0.155592	-0.140372	0.209555
			-0.550486	-0.206763	0.588035	-0.867622	-0.125961	0.876718	0.582819	-0.019899	0.583159	0.344689	-0.945119	1.00601	0.35795	-0.151198	0.388573	-0.0234639	-0.381651	0.382372	0.1096	-0.617117	0.626774	0.46377	-0.120532	0.479177	-0.797117	3.92123	4.00143	-0.0544083	-0.651093	0.653363	-0.971377	0.047584	0.972542	-0.0650132	0.40667	0.411834	-0.268435	-0.331044	0.426201				0.149703	-0.127673	0.196752
			-0.604953	-0.20752	0.639557	-0.844659	-0.142664	0.856622	0.588652	0.0130702	0.588797	0.511178	-0.943504	1.07308	0.327906	-0.114264	0.347244	0.00581449	-0.404621	0.404663	0.396816	0.486177	0.627559	0.444526	-0.134802	0.464516	-0.479901	3.26805	3.3031	-0.0153547	-0.643104	0.643287	-1.05726	0.0204039	1.05746	-0.0681915	0.39453	0.40038	-0.262411	-0.294014	0.394086				0.199873	-0.13513	0.241266
			-0.61872	-0.219518	0.656508	-0.799349	-0.135405	0.810736	0.596156	0.0242987	0.596651	0.590321	-0.917281	1.09082	0.319117	-0.042898	0.321988	0.0606079	-0.445997	0.450096	-0.221956	-0.588217	0.6287	0.386843	-0.0875867	0.396635	-0.23913	3.06247	3.07179	0.011316	-0.63122	0.631322	-1.11048	0.0564192	1.11191	-0.0278366	0.363953	0.365016	-0.24691	-0.270704	0.366395				0.259062	-0.137418	0.293252
			-0.635679	-0.247915	0.682312	-0.7543	-0.109905	0.762265	0.601308	0.0373267	0.602465	0.665243	-0.889439	1.1107	0.301831	-0.00978303	0.30199	0.0750259	-0.477925	0.483778	-0.401523	-0.48537	0.629925	-1.57281	2.45936	2.91928	-0.0991494	2.87567	2.87737	0.0452618	-0.609373	0.611052	-1.41639	-0.299799	1.44777	-0.0344012	0.340741	0.342473	-0.226901	-0.214634	0.312332				0.279668	-0.161888	0.323144
			-0.523152	0.462854	0.698515	-0.778146	-0.112188	0.786192	0.612018	0.0435646	0.613567	0.760445	-0.862631	1.14996	0.335144	0.079177	0.34437	0.0536072	-0.480234	0.483217	0.351305	0.523082	0.630103				-0.0542207	4.09658	4.09694	0.0406473	-0.593735	0.595124	-1.63302	-0.600357	1.73988	-0.042573	0.291351	0.294445	-0.284671	-0.0900899	0.298586				0.259715	-0.225191	0.343748
			-0.58363	0.0726472	0.588134	-0.774455	-0.0576214	0.776596	0.611067	0.0552079	0.613556	0.831708	-0.819214	1.16741	0.328236	0.0897737	0.340292	0.0643486	-0.497831	0.501973	0.228413	0.590935	0.633543				0.0519838	4.18265	4.18297	0.0934412	-0.545888	0.553827	-1.80903	-0.850599	1.99902	-0.0572665	0.24763	0.254165	-0.262976	-0.0644405	0.270757				0.264677	-0.295046	0.396366
			-0.631076	-0.0953057	0.638232	-0.762713	-0.0515409	0.764452	0.595359	0.0647636	0.598871	0.855566	-0.807039	1.17614	0.308358	0.133415	0.335982	0.0446744	-0.510319	0.512271	0.386908	0.501752	0.633604				0.0279893	4.11385	4.11394	0.108211	-0.530189	0.541119	-1.94433	-1.07413	2.2213	-0.0457437	0.284835	0.288484	-0.247098	-0.070999	0.257095				0.2416	-0.37884	0.449322
			-0.634683	-0.182234	0.660327	-0.693898	-0.0933004	0.700142	0.573187	0.0770776	0.578347	0.543622	-0.852559	1.01113	0.287744	0.142209	0.320967	-0.0192871	-0.508607	0.508973	0.48517	-0.410181	0.635325				0.0796743	4.1647	4.16546	0.116105	-0.49829	0.511638	-1.70951	-0.960787	1.96101	-0.11514	0.316152	0.336466	-0.227037	-0.0502644	0.232535				0.213702	-0.461713	0.50877
			-0.56071	0.151416	0.580795	-0.648251	-0.0578221	0.650825	0.560298	0.0861426	0.566881	0.498312	-0.851197	0.986332	0.253147	0.167273	0.30342	-0.0351947	-0.511965	0.513174	0.202304	0.605061	0.637986				0.176756	4.20293	4.20665	0.110373	-0.495082	0.507236	-1.67769	-1.01489	1.96078	-0.167115	0.29371	0.337924	-0.218389	-0.0761615	0.231288				0.186035	-0.514522	0.547121
			-0.543003	1.05743	1.1887	-0.583991	-0.0326127	0.584901	0.565789	0.0992092	0.574421	0.41683	-0.849897	0.946611	0.175245	0.220378	0.281562	-0.00645545	-0.227219	0.22731	0.215882	0.60164	0.639199				0.248383	4.28565	4.29284	0.120675	-0.527055	0.540694	-1.65697	-1.03349	1.95286	-0.210188	0.261141	0.335222	-0.179503	-0.139159	0.227127				0.188047	-0.552278	0.583414
			-0.533836	0.755499	0.925072	-0.563894	-0.0353502	0.565001	0.555909	0.11632	0.567948	0.791675	-0.647766	1.02291	0.117498	0.231062	0.25922	0.572168	1.04754	1.19362	-0.587146	-0.253312	0.639458				0.230269	4.29654	4.30271	0.112753	-0.540925	0.552551	-1.74306	-1.21251	2.12331	-0.184145	0.297057	0.349503	-0.16042	-0.182928	0.243305				0.22713	-0.561725	0.605906
			-0.542531	0.426485	0.690093	-0.514405	-0.0181356	0.514724	0.555107	0.106915	0.565309	0.995441	-0.672583	1.20136	0.0696747	0.254908	0.264258	0.396928	0.682068	0.789157	0.178722	0.615588	0.641007				0.282383	4.38936	4.39844	0.109017	-0.557563	0.568121	-1.7937	-1.28463	2.20628	-0.171865	0.3168	0.360416	-0.129162	-0.223959	0.258535				0.226884	-0.575834	0.618919
			-0.499601	0.386706	0.631777	-0.555182	-0.0148251	0.55538	0.545475	0.113626	0.557184	1.07859	-0.724102	1.29911	0.0172208	0.256922	0.257498	0.429467	0.620165	0.754352	0.174959	-0.619785	0.644006				0.224009	4.47508	4.48069	0.102181	-0.571886	0.580943	-1.97354	-1.59394	2.53683	-0.106744	0.319787	0.337132	-0.168834	-0.485708	0.514215				0.185641	-0.608207	0.635908
			-0.496342	0.532074	0.727639	-0.581759	-0.0364656	0.582901	0.545349	0.122569	0.558953	1.1159	-0.762887	1.35175	-0.0540184	0.297967	0.302824	0.431175	-0.276751	0.51235	0.141	0.630433	0.646008				0.161781	4.38977	4.39275	0.0659263	-0.568823	0.57263	-2.09167	-1.6838	2.68519	-0.0510417	0.317202	0.321282	-0.130586	-0.577658	0.592234				0.167157	-0.643317	0.664679
			-0.507373	0.288811	0.583814	-0.53962	-0.0204932	0.540009	0.53783	0.108204	0.548606	1.16214	-0.800312	1.41105	-0.140177	0.303973	0.334738	0.265374	-0.466819	0.536976	0.114116	0.636322	0.646474				0.148407	4.42556	4.42805	0.0641293	-0.59323	0.596687	-2.20131	-1.68634	2.773	0.223014	0.252217	0.336673	-0.102869	-0.600692	0.609437				0.206279	-0.628054	0.661062
			-0.560229	0.962097	1.11332	-0.478302	-0.069558	0.483334	0.549376	0.126143	0.563672	1.19332	-0.798903	1.43605	-0.203854	0.353369	0.407953	0.131559	-0.54912	0.564659	0.162633	0.626065	0.646843				0.112206	4.44975	4.45116	0.0150033	-0.635848	0.636025	-2.29633	-1.58667	2.79118	0.163601	0.28112	0.32526	-0.103879	-0.698548	0.706229				0.195826	-0.62852	0.65832
			-0.52461	0.578003	0.780579	-0.421554	-0.0798087	0.429042	0.568701	0.144597	0.586795	1.22379	-0.80702	1.46593	-0.268886	0.368685	0.45632	0.095648	-0.531706	0.540241	0.191257	0.618461	0.647358				-0.0880415	4.32557	4.32646	-0.00486428	-0.653084	0.653102	-2.31225	-1.23353	2.62071	0.211643	0.320657	0.384205	-0.0896652	-0.769892	0.775096				0.196685	-0.615568	0.646227
			-0.49838	0.388117	0.631678	-0.343023	-0.0610915	0.348421	0.577995	0.146155	0.596188	1.10151	-0.82894	1.37858	-0.316557	0.397058	0.507803	-0.00168998	-0.591359	0.591361	0.106241	0.639812	0.648572				0.0398268	4.51396	4.51414	-0.0398113	-0.663313	0.664507	-2.26791	-0.905338	2.44193	0.44032	0.330391	0.55049	-0.0933152	-0.741555	0.747403				0.176323	-0.63834	0.662245
			-0.494363	0.1948	0.531358	-0.336633	-0.0756596	0.345031	0.575384	0.151938	0.595107	0.676228	-0.833829	1.07357	-0.349749	0.428634	0.553219	-0.0545083	-0.607788	0.610227	-0.130478	-0.635932	0.649179				-0.437635	4.00202	4.02588	-0.0516333	-0.666425	0.668422	-2.33007	-0.875668	2.48919	0.822003	0.322574	0.88303	-0.0927477	-0.751448	0.75715				0.183577	-0.641968	0.6677
			-0.496318	-0.0795741	0.502656	-0.366964	-0.112763	0.383899	0.592687	0.103229	0.60161	0.49838	-0.813948	0.954408	-0.31295	0.465748	0.561123	-0.0469109	-0.607077	0.608887	0.626006	0.176565	0.65043				-0.435374	3.95923	3.98309	-0.0426971	-0.658818	0.6602	-2.39333	-0.876424	2.54876	0.979617	0.36598	1.04575	-0.10385	-0.751678	0.758818				0.158039	-0.639117	0.658367
			-0.485587	-0.32217	0.582742	-0.31918	-0.111163	0.337984	0.626795	0.0881498	0.632963	0.41779	-0.857258	0.953646	-0.294754	0.488958	0.570929	0.027635	-0.580445	0.581103	0.17252	0.627165	0.650461				-0.430087	3.91825	3.94178	-0.0250004	-0.656538	0.657014	-2.47265	-0.858208	2.61735	0.952729	0.397163	1.0322	-0.100476	-0.755746	0.762396				0.122802	-0.652412	0.663869
			-0.473345	-0.498377	0.687339	-0.336084	-0.127992	0.359631	0.661615	0.0731689	0.665648	0.346066	-0.811841	0.882523	-0.256165	0.512128	0.572622	0.0667226	-0.561614	0.565563	0.131619	0.638074	0.651507				-0.412698	3.87442	3.89634	0.0264178	-0.663907	0.664433	-2.55936	-0.809971	2.68447	0.991188	0.435752	1.08274	-0.114016	-0.720432	0.729398				0.100079	-0.672219	0.679628
			-0.457963	-0.668253	0.810118	-0.444602	-0.153052	0.470208	0.718128	0.030608	0.71878	0.294425	-0.782861	0.836395	-0.224672	0.522373	0.56864	0.156353	-0.5647	0.585946	0.415542	0.503201	0.6526				-0.289412	3.77667	3.78775	0.0531965	-0.665532	0.667655	-2.68048	-0.965749	2.84914	1.02481	0.434009	1.11293	-0.116494	-0.696751	0.706423				0.0898228	-0.687643	0.693485
			-0.429369	-0.917601	1.01309	-0.48401	-0.192747	0.520977	0.762186	-0.0204429	0.76246	0.219158	-0.763467	0.7943	-0.187631	0.513012	0.546248	0.229872	-0.568671	0.613374	-0.645171	-0.107446	0.654057				0.16301	4.02071	4.02402	0.0793632	-0.670835	0.675513	-2.75012	-1.00793	2.92901	1.089	0.444878	1.17636	-0.129192	-0.668091	0.680468				0.0928514	-0.658895	0.665405
			-0.397862	-0.202173	0.446282	-0.598956	-0.228715	0.641139	0.79328	-0.0627011	0.795754	0.131995	-0.751508	0.763012	-0.149688	0.512865	0.534263	0.254302	-0.583314	0.636337	-0.349662	-0.554701	0.655711				0.472761	4.16341	4.19017	0.0825681	-0.649054	0.654285	-2.86231	-1.25601	3.12576	1.11864	0.448055	1.20503	-0.133939	-0.660254	0.673703				0.0538161	-0.678111	0.680243
			-0.419651	-0.203064	0.466199	-0.711211	-0.286816	0.766867	0.764291	-0.0410846	0.765395	0.0349954	-0.77206	0.772852	-0.111379	0.516706	0.528574	0.270312	-0.568693	0.629667	0.118969	0.644972	0.655853				0.464383	3.99516	4.02206	0.104574	-0.62088	0.629625	-2.85326	-1.32823	3.14726	1.18534	0.442794	1.26534	-0.144217	-0.597783	0.614933				0.018653	-0.696	0.69625
			-0.431045	-0.219105	0.483536	-0.863328	-0.262993	0.902497	0.751173	-0.0410354	0.752293	-0.0693262	-0.764915	0.76805	-0.0618361	0.516026	0.519717	0.274063	-0.54234	0.607653	0.123897	-0.644265	0.65607				0.516099	3.92859	3.96235	0.12319	-0.610315	0.622623	-2.88147	-1.45543	3.22818	1.21833	0.396292	1.28116	-0.159928	-0.527124	0.550851				-0.00898847	-0.699538	0.699596
			-0.441035	-0.220139	0.492923	-0.857892	-0.271334	0.899778	0.739933	-0.0637841	0.742677	-0.121273	-0.909727	0.917774	-0.0214326	0.515659	0.516104	0.283267	-0.487588	0.563899	0.131978	0.642908	0.656315				0.417084	3.72345	3.74674	0.168416	-0.620507	0.642956	-3.00713	-1.67372	3.44154	1.26109	0.395717	1.32172	-0.156532	-0.531999	0.55455				0.0200708	-0.648744	0.649055
			-0.450721	-0.263725	0.522208	-0.881877	-0.290923	0.928624	0.746441	-0.0882449	0.751639	-0.173359	-0.886208	0.903005	0.00970436	0.515688	0.51578	0.266933	-0.444824	0.51877	0.419262	0.505094	0.65643				0.387464	3.58072	3.60162	0.211338	-0.60859	0.64424	-2.9604	-1.47788	3.3088	1.30347	0.457303	1.38136	-0.141934	-0.504917	0.524486				0.0216253	-0.612824	0.613206
			-0.462863	-0.321277	0.563437	-0.951167	-0.275351	0.990221	0.724495	-0.101152	0.731522	-0.216504	-0.856222	0.88317	-0.00134014	0.472718	0.47272	0.248797	-0.460868	0.523736	0.103166	0.648568	0.656722				0.377292	3.46336	3.48385	0.248162	-0.603529	0.652558	-1.51611	0.555994	1.61485	1.22759	0.542924	1.34229	-0.136021	-0.464348	0.48386				0.0695678	-0.581244	0.585392
			-0.474287	-0.395246	0.617387	-1.07143	-0.301739	1.11311	0.709717	-0.110407	0.718254	-0.238457	-0.817659	0.85172	0.00145003	0.46271	0.462713	0.256657	-0.500411	0.562391	0.0268936	-0.657376	0.657926				0.445372	3.4192	3.44809	0.267547	-0.597069	0.654273	-2.04142	-0.161777	2.04782	1.07752	0.595207	1.23099	-0.131937	-0.423521	0.443596				0.0823805	-0.553786	0.55988
			-0.497582	-0.250647	0.557147	-1.16113	-0.312679	1.20249	0.694567	-0.121287	0.705077	-0.206296	-0.831995	0.857189	0.00426862	0.477399	0.477418	0.185917	-0.50829	0.541224	-0.133593	-0.645468	0.659148				0.480613	3.37584	3.40988	0.204333	-0.574015	0.609299	-2.18229	-0.397139	2.21813	1.01652	0.608999	1.18499	-0.101776	-0.37962	0.393027				0.0655675	-0.503309	0.507561
			-0.498047	-0.344206	0.605416	-1.18322	-0.332825	1.22914	0.677727	-0.130378	0.690154	-0.225815	-0.818609	0.849184	-0.00413743	0.479143	0.479161	0.137853	-0.511711	0.529954	0.113976	0.649879	0.659798				0.544027	3.39605	3.43935	0.154225	-0.561769	0.582555	-2.12714	-0.339906	2.15413	0.897515	0.649921	1.10812	-0.0763105	-0.352633	0.360795				0.121406	-0.445929	0.46216
			-0.501467	-0.468077	0.685978	-1.14377	-0.318813	1.18737	0.649686	-0.123498	0.66132	-0.204077	-0.795987	0.821732	-0.0103332	0.491844	0.491952	0.102575	-0.525164	0.535088	0.110066	0.650704	0.659947				0.561226	3.39104	3.43716	0.151167	-0.573946	0.593519	-1.30275	0.489457	1.39166	0.839346	0.658432	1.06679	-0.0417702	-0.147989	0.153771				0.187804	-0.399015	0.441003
			-0.512116	-0.322171	0.605026	-1.12088	-0.331176	1.16878	0.637788	-0.116832	0.648401	-0.189103	-0.758985	0.782188	-0.0428511	0.520279	0.52204	0.0930132	-0.542015	0.549938	0.125338	0.648444	0.660447				0.452788	3.33688	3.36746	0.16163	-0.586255	0.608128	-1.39176	0.544054	1.49432	0.727253	0.686705	1.00023	-0.0337641	-0.0399728	0.0523244				0.342047	-0.360742	0.497123
			-0.507134	-0.478026	0.696918	-1.07616	-0.281317	1.11232	0.643811	-0.124772	0.65579	-0.191793	-0.743858	0.768186	-0.0583855	0.5048	0.508165	0.096025	-0.559915	0.568089	-0.246447	-0.613967	0.661583				0.447647	3.39558	3.42496	0.156139	-0.603483	0.623354	-1.42224	0.568086	1.5315	0.598424	0.729733	0.943727							0.33923	-0.348778	0.486542
			-0.508642	-0.565915	0.760905	-1.06931	-0.331922	1.11964	0.639696	-0.132129	0.653199	-0.159065	-0.712166	0.729713	-0.0840373	0.515327	0.522134	0.0922682	-0.568148	0.575591	0.12536	0.650255	0.662229				0.371777	3.30199	3.32285	0.156617	-0.593789	0.614096	-1.41207	0.593702	1.53181	0.474149	0.819383	0.946681							0.293253	-0.380389	0.480305
			-0.504369	-0.611071	0.792335	-1.12595	-0.410937	1.1986	0.678587	-0.122828	0.689614	0.226961	-0.70791	0.743403	-0.11893	0.528781	0.54199	0.0945602	-0.551514	0.559562	0.110569	-0.654834	0.664103				0.368617	3.34773	3.36796	0.178657	-0.590534	0.616967	-1.30626	0.714121	1.48872	0.405553	0.834616	0.927931							0.238412	-0.413181	0.477032
			-0.519504	-0.643253	0.826836	-1.12507	-0.449332	1.21148	0.700805	-0.120649	0.711115	0.447714	-0.754736	0.877538	-0.171057	0.544252	0.570501	0.129569	-0.555507	0.570418	0.490706	-0.448631	0.664877				0.273711	3.31591	3.32719	0.162854	-0.594162	0.616076	-1.16463	0.875888	1.45724	0.41037	0.8585	0.951539							0.218228	-0.456335	0.505832
			-0.519374	-0.630062	0.816534	-1.13117	-0.478892	1.22837	0.76048	-0.131218	0.771718	0.591731	-0.763926	0.966297	-0.179029	0.576505	0.603663	0.137517	-0.54648	0.563517	-0.248234	0.620419	0.668236				0.206571	3.22134	3.22796	0.131296	-0.589815	0.604252	-0.734121	1.25783	1.45639	0.426891	0.861831	0.961763							0.221669	-0.432595	0.486082
			-0.515361	-0.620043	0.806257	-1.11854	-0.501601	1.22586	0.808911	-0.157667	0.824134	0.367212	-0.752645	0.837448	-0.204977	0.606597	0.640294	0.143325	-0.53936	0.558078	0.369314	0.556945	0.668267				0.18045	3.18638	3.19148	0.117568	-0.589782	0.601386	-0.911961	1.0988	1.42794	0.506945	0.854277	0.993369							0.208719	-0.429365	0.477407
			-0.501065	-0.650121	0.820807	-1.09486	-0.53057	1.21664	0.856435	-0.175206	0.874173	0.265177	-0.735236	0.781595	-0.238373	0.616436	0.66092	0.185163	-0.548587	0.578993	0.203424	0.637468	0.669139				0.128149	3.0923	3.09496	0.147213	-0.582936	0.601237	-0.574843	1.41791	1.53	0.511674	0.851268	0.99321							0.232504	-0.410078	0.471404
			-0.484413	-0.678953	0.834046	-1.07542	-0.568146	1.21627	0.889799	-0.191054	0.910079	0.308192	-0.757834	0.818105	-0.26085	0.632347	0.684036	0.197486	-0.566022	0.599484	-0.595478	-0.305299	0.669179				0.00515971	3.0183	3.0183	0.178523	-0.581029	0.607836	-1.17188	0.0782612	1.17449	0.561739	0.932039	1.08823							0.248196	-0.401729	0.472216
			-0.459076	-0.632564	0.781594	-1.04112	-0.57605	1.18986	0.924275	-0.200978	0.945873	0.550614	-0.744818	0.926245	-0.272325	0.63809	0.693772	0.181171	-0.56099	0.589519	0.487769	0.460193	0.670594				-0.0526991	2.97981	2.98028	0.201523	-0.567849	0.602548	-1.06689	0.723518	1.28908	0.490145	0.970286	1.08706							0.267054	-0.397327	0.478735
			-0.445014	-0.632473	0.773343	-1.02504	-0.586116	1.18078	0.905189	-0.163567	0.919849	0.717169	-0.72374	1.01889	-0.262845	0.66603	0.716019	0.183296	-0.54448	0.574505	0.131059	0.659168	0.67207				-0.00903944	2.95744	2.95745	0.200401	-0.55988	0.594665	-1.43818	-0.11428	1.44271	0.511259	1.03688	1.15607							0.236612	-0.401283	0.465847
			-0.449549	-0.600212	0.749899	-1.06618	-0.634069	1.24048	0.923325	-0.186898	0.942051	0.935281	-0.71051	1.17455	-0.287203	0.71298	0.768652	0.17399	-0.536036	0.563566	0.435882	0.51222	0.672579				-0.00167813	2.932	2.932	0.223216	-0.522512	0.568194	-0.733794	1.10599	1.32728	0.524808	1.05637	1.17955							0.261631	-0.39972	0.477731
			-0.443858	-0.547052	0.704468	-1.0557	-0.668926	1.24979	0.981815	-0.202351	1.00245	1.12355	-0.705726	1.3268	-0.301402	0.78151	0.837616	0.200566	-0.518448	0.555891	-0.0230498	-0.672254	0.672649				-0.0388966	2.99171	2.99196	0.218073	-0.523474	0.567081	-0.448748	1.45125	1.51905	0.542199	1.06395	1.19414							0.295485	-0.388707	0.488266
			-0.4495	-0.50705	0.677606	-1.06863	-0.673182	1.26299	-0.386755	0.506534	0.637304	1.26624	-0.723614	1.45842	-0.303611	0.829188	0.883024	0.230767	-0.516055	0.565301	0.0747796	0.669711	0.673873				-0.0577946	3.00865	3.0092	0.176629	-0.51213	0.541734	-0.277976	1.58966	1.61378	0.500072	1.121	1.22748							0.34798	-0.377623	0.513507
			-0.426345	-0.473856	0.637424	-1.1024	-0.699392	1.30554	-0.394557	0.502745	0.639083	1.17007	-0.712748	1.37006	-0.284232	0.886512	0.930962	0.220361	-0.509815	0.555401	-0.0220699	-0.673961	0.674323				-0.0656899	3.0316	3.03231	0.170446	-0.51384	0.541372	-0.340689	1.41925	1.45956	0.379306	1.15674	1.21734							0.356096	-0.366953	0.51133
			-0.446362	-0.437622	0.625102	-1.03062	-0.666659	1.22744	-0.379606	0.503319	0.630421	1.26904	-0.654667	1.42796	-0.27016	0.958416	0.995765	0.221014	-0.513548	0.559088	-0.37479	-0.5611	0.67476				-0.0588575	3.12788	3.12843	0.199897	-0.528994	0.565503	-0.0786206	1.61808	1.61999	0.347194	1.17617	1.22635							0.356836	-0.384617	0.524654
			-0.464268	-0.399243	0.612324	-0.992863	-0.658997	1.19166	-0.367074	0.502858	0.622583	1.35801	-0.593522	1.48204	-0.259217	0.996613	1.02977	0.172695	-0.492375	0.521782	-0.0506569	-0.67353	0.675432				-0.0858468	3.18323	3.18438	0.209865	-0.532711	0.57256	-0.157897	1.53929	1.54737	-0.804619	0.403131	0.899959							0.367936	-0.39708	0.541341
			-0.462692	-0.38486	0.601831	-0.991465	-0.659161	1.19059	-0.383836	0.496989	0.627955	1.3029	-0.589766	1.43017	-0.236234	1.05684	1.08292	0.195569	-0.49584	0.533015	0.122517	0.66455	0.675749				-0.075678	3.25781	3.25869	0.221287	-0.524965	0.569698	-0.265974	1.17336	1.20313	-0.861973	0.401616	0.950943							0.370418	-0.42593	0.56447
			-0.467172	-0.333686	0.574105	-1.00311	-0.482823	1.11326	-0.4015	0.491239	0.634443	1.26727	-0.529048	1.37327	-0.230387	1.10645	1.13018	0.211615	-0.495126	0.538452	-0.244624	-0.631091	0.676843				-0.00362337	3.28028	3.28029	0.228002	-0.522354	0.569946	-0.230439	1.1798	1.2021	-0.922075	0.401929	1.00587							0.343859	-0.460529	0.57474
			-0.506919	-0.319199	0.599045	-0.935253	-0.599029	1.11065	-0.386905	0.480307	0.616758	1.2417	-0.46239	1.325	-0.231693	1.18171	1.20421	0.232688	-0.490218	0.542639	-0.191177	-0.650377	0.677893				0.0178602	3.27658	3.27663	0.196769	-0.519037	0.555083	-0.0402558	1.53638	1.5369	-0.977689	0.409128	1.05984							0.32518	-0.498647	0.595307
			-0.507078	-0.310937	0.594819	-0.917669	-0.490098	1.04034	-0.366833	0.465245	0.592469	1.38776	-0.497719	1.47432	-0.255079	1.20213	1.22889	0.108143	-0.499859	0.511424	0.0635457	0.676055	0.679035				0.00677345	3.24848	3.24848	0.196075	-0.531014	0.566057	0.0566935	1.66551	1.66647	-1.0143	0.39767	1.08947							0.324996	-0.512815	0.607126
			-0.500288	-0.30027	0.583481	-0.84611	-0.4767	0.971157	-0.344723	0.455096	0.570917	1.16805	-0.467132	1.258	-0.245555	1.25785	1.28159	-0.00512584	-0.511494	0.511519	0.450745	0.508302	0.679369				-0.00797866	3.25568	3.25569	0.178379	-0.555981	0.583895	0.0855777	1.64258	1.64481	-1.05399	0.393365	1.125							0.241865	-0.567872	0.617233
			-0.492052	-0.34047	0.598361	-0.783657	-0.44286	0.900135	-0.328281	0.444816	0.552838	0.959228	-0.421603	1.04779	-0.276773	1.24084	1.27133	-0.00998238	-0.560494	0.560583	0.0927337	0.673267	0.679624				0.0556266	3.31858	3.31905	0.175727	-0.557558	0.584595	0.0674565	1.43199	1.43357	-1.08834	0.393909	1.15744							0.193188	-0.587035	0.618006
			-0.48934	-0.31701	0.583051	-0.636296	-0.501583	0.810221	-0.322155	0.435298	0.541542	1.16486	-0.374817	1.22368	-0.2957	1.27007	1.30404	-0.0340341	-0.615951	0.61689	0.456812	0.503456	0.679813				0.030113	3.19094	3.19108	0.191956	-0.55292	0.585293	0.0407841	1.23784	1.23851	-1.12926	0.3688	1.18796							0.228967	-0.535613	0.582501
			-0.4785	-0.305631	0.567779	-0.541132	-0.463219	0.712317	-0.309809	0.427313	0.527805	1.32139	-0.305148	1.35617	-0.33961	1.24439	1.2899	-0.0788962	-0.670519	0.675145	-0.163823	-0.6625	0.682455				0.0671232	3.15626	3.15697	0.194836	-0.543207	0.577092	0.136131	1.27854	1.28576	-1.16616	0.341957	1.21526							0.221173	-0.524706	0.569415
			-0.469408	-0.315445	0.565552	-0.50693	-0.493496	0.707472	-0.320325	0.416267	0.525249	1.44094	-0.219735	1.4576	-0.414662	1.20057	1.27016	-0.108844	-0.720553	0.728727	0.0772392	0.67826	0.682644				0.109867	3.16093	3.16284	0.181748	-0.521577	0.552336	0.00533564	1.00025	1.00026	-1.1694	0.310489	1.20991							0.18733	-0.510717	0.54399
			-0.489648	-0.345267	0.599136	-0.493759	-0.48804	0.694248	-0.325352	0.410941	0.524144	1.52844	-0.141368	1.53496	-0.472439	1.20991	1.29888	-0.158739	-0.745358	0.762074	0.49457	0.471789	0.683509				0.070123	3.03843	3.03924	0.176584	-0.514935	0.544371	-0.0949023	0.739588	0.745652	-1.18187	0.267067	1.21167							0.170219	-0.484781	0.513797
			-0.512024	-0.349169	0.619749	-0.451648	-0.477904	0.657555	-0.3476	0.405626	0.53419	1.57097	-0.0782843	1.57292	-0.556497	1.19956	1.32236	-0.300013	0.696083	0.757983	0.233568	-0.643509	0.684586				0.0668084	3.03879	3.03953	0.125359	-0.533166	0.547705	-0.139178	0.561533	0.578524	-1.26458	0.116742	1.26995							0.157037	-0.453604	0.480018
			-0.527099	-0.334107	0.624068	-0.433177	-0.476144	0.643705	-0.333353	0.397887	0.519074	1.63904	-0.0183294	1.63914	-0.683131	1.23713	1.41321	0.238752	0.71593	0.754691	0.14325	0.669641	0.684792				0.0638476	3.09748	3.09814	0.120261	-0.595111	0.607141	-0.172186	0.559854	0.585734	-1.29001	0.00493754	1.29002							0.150647	-0.4266	0.452418
			-0.561498	-0.331174	0.651887	-0.410729	-0.521374	0.663724	-0.338029	0.393973	0.519113	1.69639	0.0333393	1.69671	-0.76886	1.17998	1.40837	-0.0631201	0.111729	0.128326	0.134738	0.671779	0.685158				0.0577387	3.14457	3.1451	0.162495	-0.605281	0.626713	-0.271788	0.409919	0.491835	-1.2919	-0.0521417	1.29295							0.154208	-0.397844	0.426685
			-0.591708	-0.305372	0.66586	-0.285127	-0.542295	0.612684	-0.321715	0.383179	0.500327	1.72771	0.0706038	1.72916	-0.841238	1.15914	1.43223	0.0874408	-0.110431	0.140858	-0.511817	-0.456425	0.68577				0.0568404	3.23737	3.23787	0.141	-0.567093	0.584359	-0.253286	0.52827	0.585853	-1.31183	-0.0840858	1.31452							0.137724	-0.385632	0.409488
			-0.612453	-0.248546	0.660964	-0.242714	-0.514234	0.568636	-0.13154	0.362067	0.385221	1.11478	0.147505	1.1245	-0.932618	1.13881	1.47196	0.0309153	-0.119395	0.123333	-0.3187	-0.607801	0.686289				0.0544678	3.24942	3.24987	0.134683	-0.581972	0.597353	-0.185205	0.353284	0.398886	-1.3225	-0.122469	1.32816							0.133481	-0.375137	0.398177
			-0.649251	-0.241726	0.69279	-0.220585	-0.52628	0.570639	0.205382	0.306435	0.368896	1.0071	0.161644	1.01999	-0.999107	1.1568	1.52853	-0.013616	-0.293488	0.293803	0.0849159	-0.681092	0.686365				0.0493428	3.27004	3.27041	0.141403	-0.592976	0.609602	-0.137483	0.244985	0.280926	-1.3091	-0.169189	1.31999							0.121501	-0.371543	0.390905
			-0.686662	-0.24261	0.728262	-0.253393	-0.511901	0.571184	0.413579	0.252865	0.484756	0.958612	0.160126	0.971893	-1.06137	1.13041	1.55059	0.039603	-0.389933	0.391939	0.0902373	0.680589	0.686545				0.107534	3.4434	3.44508	0.148985	-0.599692	0.617922	-0.112362	0.268736	0.29128	-1.30807	-0.203896	1.32386							0.046596	-0.416608	0.419205
			-0.708781	-0.250091	0.751609	-0.223421	-0.508739	0.555637	0.530502	0.248622	0.585872	0.894506	0.186565	0.913755	-1.10569	1.16542	1.60647	0.0444078	-0.507707	0.509645	-0.45284	-0.516131	0.686626				0.0676557	3.52186	3.52251	0.162004	-0.606447	0.627713	-0.0786862	0.149869	0.16927	-1.30497	-0.241749	1.32717							0.0210414	-0.430022	0.430537
			-0.719833	-0.267848	0.768051	-0.139353	-0.532523	0.550454	0.633631	0.242729	0.678532	0.841848	0.182411	0.861383	-1.1444	1.19403	1.65389	0.0490111	-0.547549	0.549738	0.486794	0.484855	0.687061				0.0297801	3.57651	3.57663	0.172909	-0.616548	0.640335	-0.199841	0.0161171	0.20049	-1.31399	-0.280961	1.34369							-0.017076	-0.445647	0.445975
			-0.727659	-0.274151	0.777591	0.0153177	-0.567047	0.567254	0.728164	0.265131	0.774931	0.815812	0.166521	0.832633	-1.16167	1.19635	1.66755	0.0113398	-0.58703	0.587139	0.231563	0.649028	0.6891				0.00423845	3.66862	3.66862	0.14482	-0.630761	0.647173	-0.131285	0.0954747	0.162331	-1.30788	-0.315165	1.34531							-0.0355914	-0.444815	0.446236
			-0.738932	-0.288179	0.793138	0.167151	-0.593093	0.616197	0.782914	0.270035	0.828175	0.774985	0.134591	0.786585	-1.16867	1.19806	1.67366	0.00694557	-0.628522	0.628561	-0.0902796	-0.683479	0.689416				-0.00374358	3.72054	3.72054	0.145243	-0.639358	0.655648	-0.0288801	0.308115	0.309465	-1.32138	-0.317171	1.35891							-0.0337086	-0.44474	0.446015
			-0.751149	-0.305629	0.810946	-0.1464	-0.486179	0.507743	0.889043	0.279553	0.931959	0.738881	0.0993199	0.745526	-1.11066	1.18734	1.62584	-0.0126161	-0.72628	0.726389	0.0642611	0.686978	0.689977				-0.021438	3.73877	3.73883	0.1476	-0.646245	0.662886	0.0855916	0.46388	0.47171	-1.3347	-0.30351	1.36877							-0.0156312	-0.449084	0.449356
			-0.751032	-0.321386	0.816908	-0.874465	0.0851379	0.878599	0.960495	0.291239	1.00368	0.702377	0.0775331	0.706643	-1.09207	1.24679	1.65744	0.0705632	-0.779145	0.782334	0.149739	0.675818	0.692208				-0.0286536	3.78051	3.78062	0.136154	-0.639809	0.654136	0.177345	0.643132	0.667136	-1.33169	-0.294259	1.36381							-0.0140208	-0.467314	0.467524
			-0.747091	-0.355659	0.827429	-0.510578	2.05689	2.11932	1.0042	0.319797	1.05389	0.606754	0.0366611	0.60786	-1.07642	1.31969	1.70302	0.116146	-0.828598	0.836699	0.0910908	-0.686285	0.692304				-0.103655	3.74899	3.75042	0.143938	-0.641525	0.657474	0.200063	0.541039	0.576844	-1.30383	-0.273847	1.33228							-0.0165213	-0.48473	0.485012
			-0.752941	-0.394151	0.849867	-0.629902	0.206524	0.662894	1.01729	0.345279	1.07429	0.573275	0.011879	0.573398	-1.0482	1.3731	1.72746	0.14595	-0.848067	0.860534	-0.555143	-0.413772	0.692381				-0.141268	3.7892	3.79183	0.157073	-0.638073	0.657122	0.425186	0.873557	0.971537	-1.28073	-0.255456	1.30596							-0.0134104	-0.471437	0.471627
			-0.741535	-0.427228	0.855803	-0.23103	-0.161689	0.28199	0.955148	0.372596	1.02525	0.5647	-0.0249563	0.565252	-1.01949	1.39777	1.73006	0.151795	-0.849004	0.862468	0.50298	0.476313	0.692721				-0.152818	3.80408	3.80715	0.153373	-0.624723	0.643274	0.620666	1.28208	1.42441	-1.25832	-0.227001	1.27863							-0.00127637	-0.443455	0.443457
			-0.74028	-0.415396	0.848863	-0.219051	-0.685033	0.719204	0.840976	0.416302	0.938376	0.544136	-0.0343102	0.545217	-1.00524	1.41342	1.73444	0.12945	-0.840044	0.84996	0.150516	0.676689	0.693226				-0.164866	3.82567	3.82922	0.159584	-0.62565	0.645682	0.718285	1.34098	1.52124	-1.23525	-0.223793	1.25536							0.0354702	-0.398268	0.399844
			-0.719613	-0.406689	0.826582	-0.25659	-0.803005	0.843004	0.724703	0.427149	0.84122	0.527943	-0.074922	0.533233	-0.997753	1.43145	1.74487	0.11256	-0.824562	0.832209	0.233847	-0.652663	0.693292				-0.10111	3.85128	3.8526	0.142268	-0.612594	0.628897	0.777908	1.37935	1.58359	-1.21426	-0.227822	1.23545							0.0575953	-0.378945	0.383297
			-0.707891	-0.393937	0.810121	-0.675611	-0.705102	0.976534	0.6134	0.46055	0.76705	0.514979	-0.0887827	0.522576	-0.982878	1.44638	1.74873	0.109612	-0.816559	0.823884	0.478964	0.501465	0.693451				-0.0665288	3.87227	3.87284	0.103347	-0.619974	0.628529	0.851396	1.5526	1.77072	-1.19343	-0.234534	1.21626							0.151096	-0.426222	0.452212
			-0.686326	-0.384586	0.786734	-0.769453	-0.722176	1.05527	0.477635	0.468716	0.669201	0.763341	0.000224877	0.763341	-0.974621	1.46883	1.76277	0.0949821	-0.780412	0.786171	0.128815	0.68217	0.694226				-0.0604676	3.92152	3.92199	0.103149	-0.621621	0.630121	0.815281	1.5191	1.72405	-1.17902	-0.230968	1.20143							0.216565	-0.413017	0.466352
			-0.681581	-0.37491	0.777888	-0.830629	-0.66639	1.0649	0.396044	0.453872	0.602371	0.867967	-0.0163896	0.868122	-0.970919	1.46069	1.75394	-0.142737	-0.703993	0.718318	-0.335894	-0.609977	0.696346				-0.0637596	3.97179	3.9723	0.10028	-0.574621	0.583305	0.456195	1.03066	1.12711	-1.15853	-0.245425	1.18424							0.236965	-0.448542	0.507289
			-0.663065	-0.384325	0.766394	-0.781929	-0.637348	1.00877	0.27957	0.442956	0.523802	0.383215	-0.0539905	0.387	-0.972834	1.41904	1.72048	-0.655722	-0.563529	0.864602	-0.483697	-0.501352	0.696647				-0.0512879	4.01062	4.01095	0.0753324	-0.536765	0.542025	0.543674	1.08363	1.21237	-1.12789	-0.236865	1.15249							0.272024	-0.458958	0.533516
			-0.655674	-0.389874	0.76283	-0.769977	-0.598574	0.975271	0.195808	0.50848	0.544878	0.2303	-0.0430018	0.23428	-0.964505	1.3673	1.67325	-0.758844	-0.512915	0.91593	-0.465882	-0.518007	0.69669				-0.0465985	4.03978	4.04004	0.0359746	-0.509757	0.511025	0.257844	0.715402	0.76045	-1.10306	-0.253141	1.13173							0.289061	-0.473266	0.55456
			-0.63514	-0.408951	0.75541	-0.721361	-0.546927	0.905258	0.0513086	0.54124	0.543667	0.187139	-0.00333811	0.187169	-0.943591	1.29907	1.6056	-0.796432	-0.4892	0.934676	0.0567581	-0.694665	0.69698				-0.0242728	4.04997	4.05004	0.00843054	-0.50136	0.501431	0.174769	0.498583	0.528326	-1.09714	-0.251509	1.1256							0.303864	-0.459115	0.550563
			-0.627687	-0.400624	0.744641	-0.625129	-0.48421	0.790725	0.00675762	0.53169	0.531733	0.140389	-0.00798665	0.140616	-0.91609	1.23348	1.53645	-0.743353	-0.495894	0.893579	-0.451766	-0.532879	0.698608				-0.000135421	4.05664	4.05664	-0.0203108	-0.481464	0.481892	0.0579161	0.315778	0.321045	-1.08486	-0.259431	1.11545							0.317997	-0.482197	0.577612
			-0.620978	-0.362216	0.718898	-0.638694	-0.458287	0.786102	-0.0183068	0.524104	0.524423	0.0895126	-0.0286668	0.0939909	-0.875665	1.21779	1.49994	-0.650446	-0.500908	0.820968	-0.467447	-0.519461	0.698818				-0.18482	3.93449	3.93883	-0.0567759	-0.471823	0.475227	-0.0252979	0.242762	0.244077	-1.08833	-0.261665	1.11935							0.315633	-0.44537	0.545874
			-0.567485	-0.411486	0.700971	-0.642393	-0.431279	0.773738	0.000507355	0.520744	0.520745	0.113265	-0.038732	0.119705	-0.825002	1.21725	1.47048	-0.545111	-0.530745	0.760813	0.499016	0.491563	0.700465				-0.0820725	4.02586	4.0267	-0.0886538	-0.457137	0.465654	-0.14216	0.161999	0.215529	-1.08294	-0.279066	1.11832							0.369233	-0.410839	0.552378
			-0.587793	-0.387564	0.704065	-0.648139	-0.371586	0.747101	-0.00124336	0.540001	0.540003	0.0186029	-0.0438786	0.0476592	-0.790646	1.16656	1.40925	-0.538164	-0.527388	0.753497	-0.00046502	-0.700467	0.700468				0.0230089	4.10827	4.10833	-0.115454	-0.452149	0.466656	-0.233466	0.0993746	0.253736	-1.0767	-0.261147	1.10792							0.392216	-0.339007	0.518419
			-0.547706	-0.469966	0.721699	-0.657895	-0.312004	0.728129	0.0083801	0.54151	0.541575	-0.0563481	-0.0335787	0.0655945	-0.749825	1.1589	1.38032	-0.504729	-0.526148	0.729098	-0.169121	-0.680107	0.700819				0.216885	4.33843	4.34385	-0.116401	-0.462971	0.477379	-0.319904	-0.00154669	0.319908	-1.06714	-0.249144	1.09584							0.37814	-0.32297	0.497292
			-0.548813	-0.409437	0.684715	-0.581868	-0.291554	0.650826	0.00932795	0.549176	0.549255	-0.166241	-0.0428383	0.171672	-0.731389	1.10954	1.32891	-0.506388	-0.518893	0.725037	0.0747974	0.69739	0.70139				0.190618	3.93773	3.94235	-0.109773	-0.468583	0.481269	-0.369827	-0.0643159	0.375378	-1.03858	-0.255382	1.06951							0.380286	-0.317623	0.495481
			-0.546203	-0.376405	0.663339	-0.552812	-0.291774	0.625086	0.0198199	0.557547	0.557899	-0.297453	-0.0403446	0.300177	-0.68045	1.11176	1.30347	-0.460174	-0.531263	0.702852	-0.67291	-0.199635	0.701899				0.168642	3.89107	3.89472	-0.0859922	-0.499631	0.506977	-0.38005	-0.166591	0.414959	-1.03636	-0.279337	1.07335							0.378179	-0.259359	0.45857
			-0.532233	-0.350547	0.637303	-0.600633	-0.316349	0.67885	0.0129918	0.569264	0.569412	-0.353125	-0.0419041	0.355602	-0.625978	1.13209	1.29363	-0.4048	-0.536429	0.672026	-0.159126	-0.683637	0.701912				0.191519	4.17332	4.17772	-0.0584184	-0.519298	0.522573	-0.374571	-0.198682	0.424002	-1.05485	-0.356153	1.11335							0.372892	-0.180695	0.414366
			-0.527143	-0.351772	0.633738	-0.558933	-0.309184	0.63875	0.00995597	0.573053	0.57314	-0.403624	-0.0294302	0.404696	-0.580719	1.15223	1.29029	-0.377354	-0.534603	0.654367	-0.278848	-0.644309	0.702062				0.104321	4.07319	4.07452	-0.0105091	-0.546621	0.546722	-0.371862	-0.226178	0.435245	-1.08851	-0.375251	1.15138							0.395723	-0.0873013	0.405238
			-0.53472	-0.352205	0.640291	-0.513434	-0.517927	0.729289	0.0222634	0.580202	0.580629	-0.409285	-0.0425683	0.411493	-0.513269	1.52854	1.61241	-0.350693	-0.537116	0.641466	0.386983	0.588175	0.704064				0.179019	3.84089	3.84506	-0.0269002	-0.535365	0.53604	-0.310336	-0.149253	0.344361	-1.10106	-0.449746	1.18937							0.423332	-0.0181748	0.423722
			-0.224306	0.00311996	0.224327	-0.616262	-0.415564	0.743284	0.0270617	0.558152	0.558808	-0.390679	-0.055419	0.39459	-0.43081	1.80796	1.85858	-0.385287	-0.52772	0.653402	0.135414	0.69326	0.706361				0.246823	3.82993	3.83788	-0.0319939	-0.552067	0.552994	-0.170575	0.186629	0.252836	-1.11011	-0.501143	1.21799							0.441766	0.0400905	0.443581
			-0.262889	0.0829898	0.275677	-0.325394	-0.514615	0.608859	0.0356659	0.561884	0.563015	-0.389374	-0.439092	0.586868	-0.387682	1.90029	1.93944	-0.395312	-0.53752	0.667233	0.155221	0.690465	0.707697				0.342036	3.90253	3.91749	-0.0181151	-0.541889	0.542191	-0.267741	-0.0153666	0.268182	-1.11148	-0.565287	1.24697							0.502984	0.0376448	0.504391
			-0.264122	0.0590798	0.270649	-0.29942	-0.518617	0.598846	0.0363107	0.531385	0.532625	-0.453853	-0.929744	1.0346	-0.40262	1.64388	1.69246	-0.417346	-0.53797	0.680874	-0.598774	-0.379674	0.709001				0.400121	3.90064	3.92111	-0.0224294	-0.563742	0.564188	-0.247355	-0.0326588	0.249502	-1.13456	-0.589986	1.2788							0.75302	-0.0480957	0.754555
			-0.282191	0.110997	0.303236	-0.294553	-0.556349	0.629512	0.031696	0.492178	0.493198	-0.580851	-1.37064	1.48863	-0.387713	1.57074	1.61789	-0.436735	-0.531661	0.688041	0.128173	0.697558	0.709236				0.38093	3.99891	4.01701	-0.0121321	-0.577894	0.578021	-0.230532	0.13432	0.266809	-1.15426	-0.633548	1.3167							0.996117	0.796427	1.27536
			-0.264644	0.110457	0.28677	-0.275524	-0.586378	0.647883	0.0271003	0.458179	0.458979	-0.771377	-1.66068	1.83109	-0.36527	1.53844	1.58121	-0.474786	-0.526818	0.709196	-0.140265	-0.695616	0.709617				0.358904	4.04295	4.05885	-0.0193476	-0.574256	0.574582	-0.271867	0.128093	0.300532	-1.18493	-0.691459	1.37193							2.98211	0.932687	3.12457
			-0.358676	-0.0528023	0.362542	-0.298939	-0.628678	0.696133	0.0261226	0.431918	0.432707	-0.977312	-1.78752	2.03725	-0.324918	1.62286	1.65506	-0.488745	-0.527334	0.718994	0.161496	0.693481	0.712037				0.383718	4.23987	4.2572	-0.0384847	-0.558266	0.559591	-0.384352	-0.0452409	0.387006	-1.24043	-0.723931	1.43623							3.25071	-0.189405	3.25622
			-0.405756	-0.119079	0.422868	-0.238992	-0.611408	0.656458	0.0067649	0.402143	0.4022	-1.12857	-1.79858	2.12334	-0.316611	1.60959	1.64043	-0.505693	-0.513174	0.720467	-0.25308	-0.665752	0.712233				0.394358	4.3147	4.33269	-0.0178457	-0.556147	0.556434	-0.483058	-0.118279	0.497328	-1.23781	-0.744328	1.44437							0.579534	0.0931226	0.586968
			-0.422595	-0.0931091	0.43273	-0.119611	-0.612364	0.623937	-0.00648967	0.365507	0.365565	-1.29887	-1.73202	2.16494	-0.327364	1.55561	1.58968	-0.518134	-0.501178	0.720862	-0.0966099	-0.707803	0.714366				0.368102	4.33589	4.35148	-0.00748562	-0.552294	0.552345	-0.541986	-0.208029	0.580538	-1.23189	-0.762266	1.44866							0.562461	0.0709717	0.566921
			-0.464824	-0.15356	0.489533	-0.132051	-0.594359	0.608851	-0.00671407	0.433818	0.43387	-1.29671	-2.14922	2.5101	-0.317879	1.60114	1.63239	-0.530378	-0.499312	0.728433	0.0729152	0.710863	0.714593				0.379936	4.47654	4.49264	-0.000379761	-0.552123	0.552123	-0.517378	-0.2677	0.582532	-1.21143	-0.770793	1.43585							0.525019	0.0637131	0.52887
			-0.440673	-0.115663	0.455599	-0.122957	-0.537375	0.551262	-0.00206371	0.463383	0.463388	-1.25622	-2.51642	2.81256	-0.312057	1.60662	1.63664	-0.538222	-0.494186	0.730687	-0.160308	-0.697979	0.716152				0.121382	4.51508	4.51671	0.0166494	-0.55343	0.55368	-0.616489	-0.424418	0.748458	-1.20971	-0.754184	1.42555							0.548458	0.082756	0.554666
			-0.444484	-0.190192	0.483466	-0.069412	-0.466712	0.471846	-0.00670824	0.487989	0.488035	-1.21977	-2.86663	3.11535	-0.332648	1.5018	1.5382	-0.514836	-0.497865	0.716189	0.20881	0.685089	0.716204				-0.724307	0.559872	0.915466	0.0172963	-0.550914	0.551186	-0.732063	-0.524794	0.900736	-1.19915	-0.761985	1.42077							0.528415	0.0815008	0.534663
			-0.407153	-0.197745	0.452633	-0.102697	-0.422716	0.435012	-0.0211751	0.422254	0.422784	-1.10521	-2.2391	2.49701	-0.375629	1.35024	1.40152	-0.51465	-0.492752	0.712509	-0.177328	-0.694991	0.717257				0.24825	2.31279	2.32607	0.0204429	-0.572049	0.572414	-0.782545	-0.753153	1.0861	-1.19486	-0.746694	1.40898							0.506527	0.128399	0.522548
			-0.405572	-0.275164	0.490106	-0.124734	-0.376733	0.396846	-0.0481178	0.494265	0.496602	-1.12002	-2.51369	2.75192	-0.422108	1.30733	1.37378	-0.499905	-0.476468	0.690599	0.147733	0.702588	0.717952				-0.787647	-0.75145	1.08861	0.00662874	-0.574448	0.574486	-0.688678	-0.595522	0.910453	-1.16886	-0.765143	1.39703							0.465573	0.159158	0.492026
			-0.410409	-0.334442	0.529421	-0.110392	-0.321993	0.340391	-0.0743493	0.532648	0.537812	-1.12306	-2.61234	2.84352	-0.44377	1.33085	1.40288	-0.488396	-0.469221	0.677273	-0.188464	-0.697833	0.722834				0.040049	0.037876	0.0551227	-0.0363086	-0.580805	0.581939	-0.595363	-0.557509	0.815643	-1.14029	-0.786739	1.38536							0.385945	0.185291	0.42812
			-0.377821	-0.379803	0.535723	-0.123602	-0.310393	0.334097	-0.0983026	0.569023	0.577452	-1.12388	-2.64136	2.87052	-0.474566	1.3517	1.43258	-0.475528	-0.465537	0.665471	-0.254649	-0.678023	0.724266							-0.0250134	-0.593883	0.59441	-0.369692	-0.140276	0.395411	-1.11793	-0.773093	1.3592							0.329466	0.171047	0.371221
			-0.437522	-0.374743	0.576071	-0.123622	-0.285326	0.310956	-0.111303	0.589635	0.600049	-1.12346	-2.66326	2.89052	-0.505962	1.35492	1.4463	-0.493199	-0.458205	0.673199	0.140949	0.710542	0.724387							-0.00393765	-0.581321	0.581334	-0.290153	0.472465	0.554447	-1.10354	-0.756314	1.33783							0.309193	0.229431	0.385018
			-0.477342	-0.404433	0.625637	-0.168691	-0.294374	0.339282	-0.0987062	0.60067	0.608726	-1.13171	-2.67583	2.90531	-0.539709	1.37317	1.47542	-0.493971	-0.436887	0.659453	-0.202503	-0.697652	0.726447							-0.03369	-0.584879	0.585848	-0.278898	0.476443	0.552071	-1.11235	-0.7199	1.32498							0.251263	0.315738	0.403515
			-0.528302	-0.380993	0.651351	-0.271484	-0.263463	0.378307	-0.181631	0.598377	0.625336	-1.15293	-2.69648	2.93261	-0.564048	1.45261	1.55828	-0.475666	-0.386949	0.613179	0.238379	0.686716	0.726913							-0.0545877	-0.595633	0.598129	-0.347138	0.427513	0.550702	-1.09101	-0.685497	1.28849							0.185789	0.403714	0.444412
			-0.557163	-0.351074	0.658546	-0.280296	-0.231804	0.363729	-0.128736	0.557576	0.572245	-1.17136	-2.71959	2.96112	-0.583019	1.48287	1.59337	-0.459038	-0.326457	0.563286	-0.230733	-0.689836	0.7274							-0.0841615	-0.598648	0.604535	-0.367767	0.377551	0.527064	-1.08956	-0.689124	1.2892							0.121302	0.449112	0.465206
			-0.530917	-0.359741	0.641316	-0.301457	-0.238354	0.384304	-0.0918936	0.51724	0.52534	-1.18797	-2.7465	2.99241	-0.610078	1.47385	1.59513	-0.455614	-0.289136	0.539615	0.197047	0.702193	0.729316							-0.102296	-0.60611	0.614682	-0.33377	0.377579	0.503953	-1.0872	-0.706263	1.29646							0.05022	0.512135	0.514592
			-0.531083	-0.372485	0.648686	-0.266306	-0.275571	0.383221	-0.0432262	0.512171	0.513992	-1.20557	-2.78355	3.03341	-0.634347	1.50864	1.63658	-0.449673	-0.243236	0.511243	-0.214113	-0.69937	0.731412							-0.106934	-0.621238	0.630374	-0.252612	0.531915	0.588852	-1.07866	-0.690835	1.28092							0.00264853	0.592791	0.592797
			-0.375285	-0.0128026	0.375503	-0.228314	-0.27782	0.359599	-0.0231779	0.493314	0.493858	-1.24114	-2.95671	3.20664	-0.633326	1.56687	1.69003	-0.436522	-0.195414	0.478265	-0.31793	-0.65877	0.731476							-0.110404	-0.623372	0.633073	-0.0486145	0.787297	0.788796	-1.05935	-0.71215	1.27647							-0.0615702	0.644077	0.647013
			-0.394534	-0.149129	0.421778	-0.13517	-0.257572	0.290885	0.0130632	0.470334	0.470515	-1.17358	-2.24405	2.5324	-0.612427	1.65374	1.7635	-0.42747	-0.159635	0.456305	0.0937391	0.725592	0.731622							-0.0925626	-0.643798	0.650418	0.0674084	1.00332	1.00558	-1.05725	-0.691094	1.26309							-0.122627	0.739213	0.749315
			-0.340634	-0.0943757	0.353466	-0.0706542	-0.275198	0.284124	0.0382122	0.445936	0.44757	-1.28515	-1.50547	1.97941	-0.607429	1.70244	1.80756	-0.400852	-0.124423	0.419718	0.133098	0.720625	0.732813							-0.0722903	-0.65929	0.663242	-0.262837	0.565263	0.623383	-1.05531	-0.678276	1.25449							-0.16761	0.8628	0.87893
			-0.293264	-0.0472063	0.297039	0.0562376	-0.252188	0.258382	0.0556122	0.426574	0.430183	-1.18143	-1.56722	1.96264	-0.612556	1.73744	1.84226	-0.366773	-0.0790649	0.375198	0.03371	-0.73225	0.733026							-0.0944141	-0.668238	0.674875	-0.516413	0.336574	0.616413	-0.823891	-0.491836	0.959531							-0.293553	0.90565	0.952038
			-0.21009	0.0249543	0.211567	0.141758	-0.238009	0.277026	0.0732155	0.411764	0.418222	-1.07086	-1.5987	1.92421	-0.631069	1.66399	1.77964	-0.324824	-0.0424952	0.327592	-0.347406	-0.645759	0.733277							-0.0510658	-0.624207	0.626292	-0.865575	-0.0528507	0.867187	-0.704403	-0.446879	0.834197							-0.434603	0.869735	0.972275
			-0.167371	-0.0597189	0.177705	0.228081	-0.204722	0.306483	0.0957248	0.409769	0.420801	-0.96867	-1.62778	1.8942	-0.631581	1.60329	1.7232	-0.304589	-0.000347314	0.304589	-0.104239	-0.726014	0.733459							-0.0712457	-0.622924	0.626985	-1.03234	-0.238358	1.0595	-0.797811	-0.576207	0.984133							-0.509749	0.836126	0.97926
			-0.102556	-0.192442	0.218063	0.323154	-0.18327	0.371506	0.106819	0.413066	0.426655	-0.847673	-1.66162	1.86535	-0.624883	1.58991	1.7083	-0.267189	-0.0102615	0.267386	0.226682	0.698657	0.734511							-0.0710421	-0.63863	0.642569	-1.16063	-0.344387	1.21065	-0.832985	-0.587415	1.01927							-0.576484	0.813493	0.997048
			-0.0177522	-0.178175	0.179057	0.33002	0.0848865	0.340763	0.0975207	0.41137	0.422771	-0.472305	-1.58526	1.65412	-0.675727	1.57279	1.71181	-0.268215	-0.0569289	0.27419	0.138191	0.721401	0.734518							-0.0799056	-0.63196	0.636992	-1.24984	-0.28037	1.28091	-0.827016	-0.588114	1.01481							-0.632646	0.785983	1.00896
			0.0556268	-0.0808542	0.0981414	0.356804	0.154945	0.388995	0.0929724	0.42852	0.43849	-0.43245	-1.64624	1.70209	-0.716252	1.49895	1.66129	-0.248555	-0.120345	0.276157	0.116429	0.727716	0.736972							-0.0674107	-0.626039	0.629658	-1.27896	-0.135232	1.28609	-0.810662	-0.604769	1.01139							-0.623455	0.775685	0.99518
			0.117746	-0.0729603	0.138519	0.289782	0.235598	0.37347	0.0826044	0.431825	0.439655	-0.298445	-1.67459	1.70097	-0.740805	1.45899	1.63629	-0.231686	-0.198968	0.305396	0.129263	0.725761	0.737183							-0.0295384	-0.635162	0.635849	-1.27324	0.102057	1.27733	-0.793816	-0.604843	0.997988							-0.531826	0.840228	0.994396
			0.152947	-0.0875995	0.176257	0.384319	0.179112	0.424007	0.0878536	0.446348	0.454912	-0.0641753	-1.68485	1.68607	-0.571456	1.21182	1.3398	-0.214823	-0.229957	0.314688	0.428331	-0.600633	0.737718							-0.00186401	-0.645881	0.645884	-1.34137	0.187221	1.35437	-0.513746	-0.645342	0.824865							-0.474933	0.822829	0.950057
			0.175596	-0.00871795	0.175812	0.312193	0.138208	0.341417	0.0722698	0.46154	0.467164	-0.0104022	-1.3106	1.31064	-0.0737951	1.57329	1.57502	-0.210369	-0.27383	0.345308	0.086279	0.732789	0.737851							0.00980997	-0.645586	0.64566	-1.449	0.141471	1.45589	-0.627202	-0.652746	0.90524							-0.48037	0.720782	0.866188
			0.172443	0.0196658	0.173561	0.110965	0.385367	0.401025	0.0782906	0.457369	0.464021	-0.0183107	-1.08677	1.08693	-0.197267	2.20508	2.21389	-0.241603	-0.312438	0.394955	0.198595	0.711935	0.739115							0.013333	-0.648612	0.648749	-1.38087	0.460019	1.45548	-0.5131	-0.566858	0.764591							-0.405658	0.657917	0.772925
			0.181209	0.0568988	0.189932	0.123264	0.418521	0.436296	0.083534	0.446136	0.453889	-0.0426098	-0.946324	0.947283	-0.129975	2.03572	2.03986	-0.273941	-0.35659	0.449666	-0.338862	-0.657992	0.740122							0.0471866	-0.646331	0.648051	-1.38747	0.753424	1.57884	-0.611173	-0.608646	0.862544							-0.313975	0.670836	0.740676
			0.195378	0.0991224	0.219084	0.0986382	0.412153	0.423792	0.0833919	0.441974	0.449772	-0.0603417	-0.855194	0.85732	-0.210529	1.64488	1.6583	-0.295962	-0.400182	0.497734	-0.142851	-0.72656	0.74047							0.0296639	-0.64512	0.645801	-1.39119	0.845075	1.62775	-0.67621	-0.656318	0.942345							-0.192132	0.717316	0.742601
			0.218791	0.123998	0.251486	0.00133271	0.392868	0.39287	0.0954917	0.422973	0.433619	-0.100629	-0.777331	0.783818	-0.154313	1.42806	1.43638	-0.29711	-0.459122	0.54687	-0.208297	0.711939	0.741785							0.0501196	-0.648973	0.650905	-1.46296	0.853118	1.69354	-0.693171	-0.661349	0.958055							-0.139841	0.72245	0.735859
			0.21254	0.265939	0.340436	-0.131295	0.371901	0.394397	0.103525	0.413243	0.426014	-0.138232	-0.698858	0.712398	-0.33637	1.05361	1.106	-0.330954	-0.456543	0.563881	-0.496272	-0.553815	0.743637							0.0511708	-0.656154	0.658146	-1.56357	0.752908	1.73541	-0.682179	-0.678695	0.962286							-0.0855117	0.687643	0.692939
			0.283485	0.158492	0.324782	-0.201723	0.376628	0.427248	0.105755	0.414724	0.427996	-0.0890539	-0.884099	0.888573	-0.460106	0.753916	0.883225	-0.317707	-0.454751	0.55474	0.111451	0.73583	0.744223							0.0412262	-0.662677	0.663958	-1.67241	0.545197	1.75903	-0.662423	-0.677358	0.947427							-0.0512212	0.642287	0.644326
			0.334435	0.115836	0.353928	-0.256706	0.380782	0.45923	0.0888845	0.404815	0.414458	-0.141602	-0.79091	0.803486	-0.551018	0.536618	0.769142	-0.300774	-0.444184	0.536437	-0.250809	-0.700709	0.744243							0.0268336	-0.672757	0.673292	-1.86261	0.136282	1.86759	-0.627018	-0.662491	0.912165							-0.0545895	0.572118	0.574717
			0.383531	0.032394	0.384897	-0.345955	0.359181	0.498694	0.0820259	0.413411	0.42147	-0.122944	-0.557081	0.570486	-0.576039	0.41201	0.708218	-0.305887	-0.404653	0.507259	-0.324325	-0.670766	0.74506							0.0194615	-0.658657	0.658945	-2.10443	-0.363601	2.13561	-0.597449	-0.648595	0.881828							-0.125781	0.466409	0.483071
			0.400548	0.0283002	0.401546	-0.424026	0.337017	0.541644	0.0664829	0.417558	0.422817	-0.0922712	-0.461888	0.471014	-0.584634	0.354508	0.68372	-0.301158	-0.375275	0.481173	0.285185	-0.688413	0.745146							-0.0116337	-0.645005	0.64511	-2.0675	-0.448641	2.11562	-0.616367	-0.654025	0.898697							-0.131519	0.433291	0.452811
			0.405126	0.0144832	0.405385	-0.553936	0.324155	0.641811	0.0458962	0.394327	0.396989	-0.0748759	-0.420576	0.427189	-0.62273	0.263059	0.676012	-0.317405	-0.379531	0.494762	0.180266	0.72426	0.746357							-0.0390923	-0.660007	0.661163	-1.80868	-0.132557	1.81353	-0.59334	-0.633598	0.868044							-0.184752	0.376502	0.419389
			0.412788	-0.00143205	0.412791	-0.686668	0.318687	0.757017	0.0273065	0.405302	0.406221	-0.0971947	-0.430732	0.441562	-0.556272	0.395812	0.682719	-0.277812	-0.383352	0.473433	-0.468146	-0.583498	0.748085							-0.0501792	-0.671607	0.673479	-1.5155	0.25103	1.53615	-0.605228	-0.635603	0.877663							-0.208062	0.325727	0.386507
			0.413862	-0.0766337	0.420897	-0.743127	0.323552	0.810508	0.0147659	0.405456	0.405725	-0.112817	-0.39375	0.409593	-0.592723	0.34787	0.687266	-0.251614	-0.385714	0.460527	0.18622	-0.724649	0.748193							-0.0785179	-0.647787	0.652528	-1.20945	0.482521	1.30215	-0.5877	-0.620132	0.854374							-0.231147	0.279977	0.363065
			0.422357	-0.107472	0.435816	-0.677558	0.37854	0.776129	-0.000130858	0.40276	0.40276	-0.0659919	-0.432577	0.437581	-0.605866	0.289258	0.671374	-0.206269	-0.384933	0.436715	0.172814	0.728861	0.749068							-0.0758632	-0.691952	0.696098	-0.882998	0.754112	1.16119	-0.547054	-0.613	0.821607							-0.251665	0.243919	0.350474
			0.392934	-0.271956	0.477867	-0.611147	0.364643	0.711664	-0.0158392	0.407153	0.407461	-0.117795	-0.452442	0.467524	-0.65376	0.187845	0.680211	-0.172425	-0.395949	0.431864	0.135133	0.737208	0.749491							-0.137465	-0.67924	0.69301	-0.550279	1.1204	1.24824	-0.515327	-0.637138	0.819455							-0.295339	0.217425	0.366741
			0.393991	-0.313686	0.503615	-0.582519	0.364433	0.687124	-0.048187	0.406747	0.409591	-0.118707	-0.502216	0.516054	-0.580795	0.199495	0.614101	-0.130871	-0.389228	0.41064	-0.346809	-0.664596	0.749643							-0.132589	-0.69672	0.709224	-0.25712	1.55043	1.57161	-0.485196	-0.650315	0.811372							-0.34046	0.177472	0.383939
			0.394806	-0.287481	0.488382	-0.471875	0.385771	0.609496	-0.0571103	0.399658	0.403718	-0.144085	-0.41259	0.437025	-0.550115	0.25871	0.607912	-0.0968576	-0.377904	0.390119	0.394563	0.637778	0.749961							-0.156025	-0.67043	0.688346	0.234585	2.49681	2.50781	-0.46388	-0.647943	0.796878							-0.350847	0.170046	0.389884
			0.410507	-0.215915	0.463827	-0.302468	0.392396	0.495441	-0.0226883	0.41894	0.419554	-0.170705	-0.0977123	0.196693	-0.546515	0.292809	0.620013	-0.0767535	-0.370328	0.378198	-0.339321	-0.66922	0.75033							-0.148734	-0.687038	0.702953	0.8388	3.327	3.43111	-0.476791	-0.667686	0.820447							-0.423736	0.143456	0.447361
			0.421502	-0.103803	0.434096	-0.230226	0.350713	0.419528	-0.0113732	0.396794	0.396957	-0.24816	2.04306	2.05808	-0.551507	0.313754	0.634509	-0.0364576	-0.389248	0.390951	-0.237938	-0.711845	0.750558							-0.196692	-0.648779	0.677939	1.22634	3.82532	4.01709	-0.491867	-0.697104	0.853163							-0.474253	0.124439	0.490307
			0.438994	-0.0508199	0.441925	-0.160618	0.347932	0.383216	-0.126155	0.378077	0.398569	0.0587659	1.16345	1.16493	-0.551563	0.334611	0.645125	-0.030846	-0.399576	0.400765	-0.214536	-0.720341	0.75161							-0.201463	-0.642532	0.673376	1.28643	3.79924	4.01112	-0.51066	-0.702325	0.868351							-0.553492	0.0728929	0.558271
			0.451987	0.00458945	0.45201	-0.0788664	0.344883	0.353785	-0.0720762	0.3714	0.37833	0.138567	0.394858	0.418466	-0.534537	0.412597	0.675253	-0.00324508	-0.407382	0.407395	-0.23244	-0.717019	0.753754							-0.204167	-0.606911	0.640332	1.32173	3.81111	4.0338	-0.542036	-0.729084	0.908497							-0.552097	0.0616878	0.555533
			0.451393	0.00627714	0.451437	0.525448	0.466962	0.702958	-0.0732739	0.386258	0.393147	-0.0555642	0.174368	0.183007	-0.566427	0.39781	0.692165	0.00901211	-0.421926	0.422022	0.114762	0.747013	0.755777							-0.216619	-0.589893	0.628408	1.26632	3.57971	3.79709	-0.586618	-0.754636	0.955822							-0.58403	0.0678899	0.587963
			0.466032	0.057419	0.469556	0.652429	0.495157	0.819051	-0.083156	0.385151	0.394026	-0.208816	0.0767359	0.222469	-0.587504	0.341119	0.679355	-0.00278973	-0.435334	0.435343	-0.566245	0.50123	0.756217							-0.214645	-0.546998	0.587605	1.25144	3.45591	3.67552	-0.62972	-0.779099	1.00177							-0.613187	0.0588275	0.616003
			0.450118	0.0441772	0.45228	0.725741	0.274377	0.775875	-0.0768978	0.421718	0.428672	-0.350738	0.0157558	0.351092	-0.60448	0.328843	0.688138	-0.0731363	-0.43923	0.445277	0.180907	0.737804	0.759659							-0.210965	-0.549749	0.588838	0.605964	2.85033	2.91404	-0.673319	-0.806919	1.05094							-0.725863	-0.00932869	0.725923
			0.456857	0.0481045	0.459382	0.611625	0.234069	0.654884	-0.025	0.428981	0.429709	-0.389157	-0.0456646	0.391827	-0.624247	0.3419	0.711744	-0.108585	-0.448822	0.461771	-0.379523	-0.658155	0.75974							-0.207818	-0.509529	0.55028	0.257409	2.45815	2.47159	-0.725762	-0.808478	1.08645							-0.770988	-0.0385007	0.771948
			0.444093	0.0326486	0.445292	0.459786	0.144998	0.482107	-0.00169579	0.438883	0.438887	-0.452549	-0.135021	0.472262	-0.654476	0.295652	0.718156	-0.13021	-0.485374	0.502536	0.177271	0.739086	0.760048							-0.202107	-0.503228	0.542297	0.168796	2.39498	2.40093	-0.778194	-0.819454	1.13008							-0.770526	-0.00850761	0.770573
			0.434301	0.0352204	0.435726	0.351571	0.0839631	0.361458				-0.479612	-0.207476	0.522564	-0.668336	0.185934	0.693718	-0.114279	-0.526558	0.538816	-0.177063	-0.739626	0.760525							-0.206092	-0.480304	0.522653	0.0344989	2.16604	2.16631	-0.837747	-0.816063	1.16952							-0.78161	0.0195708	0.781855
			0.421382	0.0217567	0.421944	0.356748	0.100056	0.370514				-0.525784	-0.228818	0.573417	-0.646574	0.177587	0.670518	-0.108248	-0.556657	0.567084	0.279745	-0.708403	0.761638							-0.19733	-0.477946	0.51708	0.613292	2.77764	2.84454	-0.860121	-0.756551	1.1455							-0.783422	0.0157161	0.783579
			0.406778	-0.0389719	0.40864	0.305916	0.127069	0.331257				-0.611081	-0.248808	0.659792	-0.634074	0.145959	0.650656	-0.100967	-0.579078	0.587814	-0.477173	-0.595039	0.762736							-0.181693	-0.48924	0.521889	0.230474	2.06826	2.08106	-0.891516	-0.699427	1.13314							-0.755552	0.0479349	0.757071
			0.383251	-0.0963643	0.39518	0.244362	0.086748	0.259303				-0.656849	-0.25522	0.70469	-0.616479	0.129203	0.629873	-0.113231	-0.617834	0.628124	-0.117404	-0.755673	0.764738							-0.162873	-0.50969	0.535081	-0.248964	1.11236	1.13988	-0.900874	-0.669113	1.12218							-0.758469	0.0423083	0.759648
			0.377622	-0.131123	0.39974	0.20677	0.0889417	0.225088				-0.676652	-0.27123	0.728989	-0.577933	0.0849274	0.58414	-0.128327	-0.6467	0.659309	-0.67223	-0.365125	0.76499							-0.114007	-0.520344	0.532687	-0.0813979	1.13171	1.13463	-0.922254	-0.645639	1.12579							-0.792474	0.0585331	0.794633
			0.377883	-0.129245	0.399374	0.132422	0.0515542	0.142104				-0.693535	-0.265786	0.74272	-0.541521	0.0768893	0.546953	-0.151834	-0.67501	0.691876	0.223566	0.734207	0.76749							-0.101479	-0.520724	0.53052	-0.331532	0.945197	1.00165	-0.930434	-0.627269	1.12213							-0.805733	0.0593987	0.80792
			0.358888	-0.162733	0.39406	0.141264	0.0239467	0.14328				-0.713222	-0.276906	0.76509	-0.509751	0.0656426	0.51396	-0.148562	-0.688002	0.703859	0.374126	0.673038	0.770033							-0.0955626	-0.565899	0.573911	-0.355328	0.702244	0.787022	-0.956499	-0.620001	1.13986							-0.85723	0.068574	0.859968
			0.367795	-0.128315	0.389536	0.0742977	0.0340682	0.0817361				-0.710908	-0.296055	0.77009	-0.484874	0.0429132	0.486769	-0.236869	-0.751952	0.788378	0.201689	0.744884	0.771707							-0.0673043	-0.576595	0.58051	-0.288387	0.655516	0.716148	-0.976017	-0.600131	1.14576							-0.848181	0.101491	0.854231
			0.371417	-0.0820056	0.380363	0.0401125	0.0268926	0.0482931				-0.715821	-0.313664	0.781528	-0.444158	-0.0121472	0.444325	-0.249312	-0.676993	0.72144	-0.275781	-0.721594	0.772498							-0.0418728	-0.606446	0.60789	-0.170548	0.843402	0.860473	-0.994679	-0.56254	1.14273							-0.865629	0.100467	0.87144
			0.375248	-0.0320703	0.376615	0.0934316	0.0600622	0.111072				-0.692421	-0.216974	0.72562	-0.398203	-0.0135686	0.398434	-0.243606	-0.600703	0.648219	0.192983	0.74802	0.772512							-0.0422893	-0.609659	0.611124	-0.202293	0.72476	0.752462	-1.02295	-0.530246	1.15221							-0.896527	0.0447912	0.897645
			0.364482	-0.0621471	0.369742	0.108934	0.0768936	0.133339				-0.688752	-0.208172	0.719524	-0.345242	0.0307092	0.346605	-0.239747	-0.511676	0.565059	-0.283178	-0.723164	0.776631							0.000938829	-0.586955	0.586956	-0.137422	0.701884	0.71521	-1.04616	-0.526229	1.17106							-0.918619	0.0266487	0.919005
			0.356882	-0.0812585	0.366016	0.074137	0.0622511	0.0968065				-0.670737	-0.251478	0.716331	-0.308297	0.0169753	0.308764	-0.238349	-0.442123	0.502278	0.211426	0.749225	0.778485							-0.00449363	-0.576342	0.576359	-0.208425	0.571735	0.608541	-1.06713	-0.538484	1.19529							-0.91489	0.00665359	0.914915
			0.361782	-0.0867915	0.372047	0.0847604	0.077436	0.114807				-0.705813	-0.260037	0.752191	-0.268217	0.0476379	0.272415	-0.250864	-0.400394	0.472491	0.157586	0.764123	0.780204							0.00367336	-0.559173	0.559185	-0.0773508	0.7558	0.759748	-1.06847	-0.558523	1.20565							-0.932355	0.00791544	0.932388
			0.42201	0.538466	0.684133	0.11809	0.135232	0.179535				-0.720826	-0.255594	0.764799	-0.254145	0.0583848	0.260765	-0.307498	-0.333433	0.453577	-0.428194	-0.655833	0.783241							-0.000916888	-0.547955	0.547956	0.0498102	0.929281	0.930615	-1.09305	-0.529842	1.2147							-0.944972	-0.00731278	0.945
			0.399697	0.203622	0.448575	0.136159	0.131452	0.189258				-0.719225	-0.236957	0.757254	-0.248997	0.0646489	0.257253	-0.342026	-0.293309	0.450568	-0.63926	-0.457704	0.786222							-0.0214774	-0.524613	0.525052	0.085212	0.853169	0.857414	-1.08026	-0.520356	1.19906							-0.950646	-0.0390449	0.951448
			0.38082	0.0522106	0.384383	0.0928848	0.150201	0.176601				-0.725988	-0.24711	0.766891	-0.23976	0.0841632	0.254103	-0.365783	-0.188159	0.411341	-0.693339	-0.370981	0.78635							-0.0210821	-0.529551	0.52997	0.145806	0.917264	0.92878	-1.07978	-0.504548	1.19185							-0.952454	-0.087552	0.956469
			0.379743	-0.0334567	0.381214	0.0411256	0.145505	0.151205				-0.696457	-0.257477	0.742527	-0.222393	0.113948	0.249886	-0.332815	-0.126482	0.356038	-0.274146	-0.737603	0.786902							-0.0301396	-0.526004	0.526867	0.291081	1.11643	1.15375	-1.06081	-0.474522	1.16211							-0.954759	-0.13297	0.963974
			0.374326	-0.116967	0.392175	-0.0125062	0.11989	0.120541				-0.66783	-0.284545	0.725922	-0.199187	0.123435	0.234332	-0.321557	-0.0588629	0.3269	-0.576869	-0.540533	0.79054							-0.0468806	-0.534487	0.536539	0.416077	1.08261	1.15982	-1.06342	-0.433926	1.14855							-0.955975	-0.198468	0.976359
			0.370239	-0.200373	0.420983	0.0465187	0.12683	0.135092				-0.642357	-0.296787	0.707605	-0.196775	0.124005	0.232589	-0.288325	-0.0204805	0.289051	-0.677643	-0.41007	0.792059							-0.0604447	-0.55187	0.555171	0.463462	1.27663	1.35815	-1.06569	-0.413486	1.1431							-0.963247	-0.222056	0.988511
			0.379465	-0.281553	0.47251	0.0228589	0.119587	0.121752				-0.650847	-0.308668	0.720332	-0.193301	0.093885	0.214894	-0.302919	-0.00749916	0.303011	0.170032	0.773808	0.792269							-0.0565172	-0.563152	0.565981	0.408974	1.19381	1.26192	-1.07017	-0.400471	1.14265							-0.996207	-0.24981	1.02705
			0.394529	-0.334837	0.517464	0.0764068	0.107658	0.132016				-0.635717	-0.317251	0.710482	-0.193158	0.0474332	0.198896	-0.33554	-0.00631562	0.335599	-0.672533	-0.419733	0.792765							-0.0969379	-0.610325	0.617975	0.412819	1.33307	1.39553	-1.06738	-0.369291	1.12946							-0.983311	-0.255235	1.0159
			0.410243	-0.369607	0.552185	0.109959	0.0983072	0.147497				-0.620546	-0.277174	0.679634	-0.216692	0.0175443	0.217401	-0.376859	-0.0114301	0.377032	0.284168	-0.740271	0.79294							-0.0905378	-0.632049	0.638501	0.416027	1.3546	1.41705	-1.06368	-0.330137	1.11373							-0.955151	-0.253169	0.988134
			0.406943	-0.429211	0.591459	0.161697	0.0873694	0.183792				-0.568461	-0.266406	0.627789	-0.245744	0.00458041	0.245786	-0.414647	0.00586943	0.414688	0.363066	0.707121	0.794882							-0.117581	-0.631646	0.642496	0.415127	1.42451	1.48376	-1.08476	-0.31103	1.12847							-0.924386	-0.292978	0.969704
			0.40498	-0.515341	0.655428	0.170056	0.0346776	0.173555				-0.538594	-0.264409	0.599996	-0.276782	-0.0289039	0.278288	-0.469257	0.0103544	0.469371	-0.640204	-0.474317	0.796767							-0.133273	-0.630476	0.644408	0.391745	1.44943	1.50144	-1.0853	-0.310173	1.12876							-0.897048	-0.309125	0.948817
			0.415082	-0.523222	0.667873	0.167326	-0.000807323	0.167328				-0.536707	-0.26753	0.599688	-0.300987	-0.0416179	0.303851	-0.503081	0.00876216	0.503157	0.0559782	0.795675	0.797642							-0.151434	-0.661949	0.67905	0.420845	1.76055	1.81015	-1.10438	-0.303667	1.14537							-0.880385	-0.318097	0.93609
			0.415731	-0.491583	0.643806	0.191644	-0.0610255	0.201125				-0.562813	-0.223322	0.605501	-0.361408	-0.0735555	0.368817	-0.62913	-0.0043325	0.629145	-0.200606	-0.773059	0.798663							-0.158262	-0.66217	0.680821	0.35164	1.71136	1.74712	-1.11594	-0.325086	1.16232							-0.874881	-0.347816	0.941484
			0.41893	-0.474653	0.633086	0.214973	-0.126851	0.249609				-0.580514	-0.257047	0.634877	-0.402408	-0.0942296	0.413294	-1.06249	0.0915174	1.06642	-0.263153	-0.756614	0.801071							-0.26789	-0.678928	0.729868	0.359896	1.88444	1.9185	-1.13298	-0.327421	1.17934							-0.839637	-0.36632	0.916068
			0.430911	-0.413714	0.597364	0.245433	-0.132338	0.278839				-0.586031	-0.226658	0.628336	-0.426226	-0.12159	0.44323	-1.20767	0.00913627	1.20771	-0.258702	-0.758502	0.801406							-0.233736	-0.688664	0.727249	0.302747	1.72059	1.74702	-1.15272	-0.338394	1.20136							-0.795915	-0.375306	0.879963
			0.448501	-0.363429	0.577263	0.220211	-0.168129	0.277056				-0.581164	-0.22712	0.623967	-0.446319	-0.108141	0.459233	-1.29703	-0.00902511	1.29706	-0.460483	-0.656478	0.801878							-0.222062	-0.67822	0.713648	0.282944	1.40246	1.43072	-1.14353	-0.352304	1.19657							-0.746346	-0.339972	0.82013
			0.446136	-0.336233	0.55865	0.268966	-0.24114	0.361236				-0.538375	-0.201866	0.574976	-0.467317	-0.0815826	0.474385	-1.34475	-0.0434828	1.34545	0.0740849	0.801269	0.804687							-0.209148	-0.689589	0.720608	0.332391	1.50904	1.54522	-1.13087	-0.345092	1.18235							-0.641582	-0.311101	0.713029
			0.446368	-0.297415	0.536377	0.273032	-0.295981	0.40268				-0.64701	-0.289631	0.708878	-0.49277	-0.0385281	0.494274	-1.34127	-0.0231146	1.34147	-0.560268	-0.578486	0.805324							-0.176182	-0.701258	0.723051	0.164606	0.987761	1.00138	-1.1229	-0.374676	1.18376							-0.602269	-0.372323	0.708062
			0.427623	-0.324953	0.537081	0.222406	-0.333695	0.40102				-0.651277	-0.345273	0.737139	-0.499392	-0.0206654	0.499819	-1.38344	-0.0819099	1.38587	-0.490418	-0.641134	0.807195							-0.178789	-0.706322	0.728598	0.107455	0.96808	0.974026	-1.10838	-0.411172	1.18219							-0.547858	-0.389721	0.672332
			0.429243	-0.254683	0.499112	0.531534	-0.0646603	0.535452				-0.615206	-0.331351	0.698765	-0.506132	-0.0508377	0.508678	-1.39567	-0.0949827	1.3989	-0.251874	-0.77051	0.810633							-0.164834	-0.70773	0.726672	0.163107	1.04464	1.0573	-1.09005	-0.43799	1.17475							-0.521986	-0.380837	0.646147
			0.412866	-0.246641	0.480926	0.615346	0.0387324	0.616563				-0.598744	-0.359775	0.698522	-0.545846	-0.0836634	0.55222	-1.38666	-0.139598	1.39367	0.151131	0.797243	0.811442							-0.136609	-0.699834	0.713042	0.221936	1.58407	1.59954	-1.08834	-0.443918	1.17539							-0.401964	-0.243994	0.470221
			0.386574	-0.255022	0.463116	0.657467	0.0694933	0.66113				-0.572556	-0.383801	0.689292	-0.546465	-0.123686	0.560288	-1.38024	-0.166845	1.39028	0.354109	0.730253	0.811581							-0.105173	-0.655857	0.664236	0.409285	2.61958	2.65136	-1.08191	-0.44686	1.17056							-0.498033	0.0175484	0.498342
			0.370178	-0.269443	0.457855	0.681701	0.0664003	0.684927				-0.561843	-0.407651	0.694152	-0.488684	-0.160499	0.514366	-1.32645	-0.188751	1.33981	-0.53584	-0.611769	0.813257							-0.061181	-0.645153	0.648047	0.617293	3.05173	3.11354	-1.08928	-0.457698	1.18153							1.12695	0.0352304	1.1275
			0.358519	-0.260639	0.443248	0.727752	0.101413	0.734784				-0.520244	-0.385885	0.647735	-0.437858	-0.183662	0.474817	-1.21749	-0.214082	1.23617	-0.214721	-0.787109	0.815871							-0.0275109	-0.649844	0.650426	0.452642	2.99628	3.03027	-1.0844	-0.472545	1.18288							1.09409	0.042089	1.0949
			0.337111	-0.282971	0.440132	0.772982	0.116392	0.781696				-0.544966	-0.342759	0.643795	-0.401385	-0.197675	0.447421	-1.19024	-0.210996	1.2088	0.168141	0.798733	0.816239							-0.0267562	-0.656277	0.656822	0.379206	2.76883	2.79467	-1.06493	-0.506009	1.17904							1.0338	0.0394064	1.03455
			0.310479	-0.298336	0.430583	0.639249	0.259806	0.690028				-0.521275	-0.367874	0.638012	-0.361571	-0.215947	0.421149	-1.12175	-0.209551	1.14115	-0.514044	-0.634585	0.816664							0.00414674	-0.657822	0.657835	0.352288	2.69179	2.71474	-1.06504	-0.524652	1.18725							1.03811	0.0751587	1.04083
			0.263118	-0.390157	0.470589	0.583072	0.344843	0.677414				-0.523342	-0.365049	0.638081	-0.30777	-0.226637	0.382213	-1.01188	-0.236148	1.03907	-0.294198	-0.763672	0.818381							-0.00965279	-0.635848	0.635922	0.395739	2.53495	2.56565	-1.06462	-0.550243	1.19841							1.0016	0.0626895	1.00356
			0.237678	-0.468881	0.525681	0.500126	0.392321	0.635643				-0.47469	-0.291425	0.557009	-0.25275	-0.202474	0.32385	-0.928994	-0.248949	0.961772	0.27539	-0.771849	0.819506							-0.00604763	-0.617204	0.617234	0.466436	2.65596	2.6966	-1.06259	-0.548652	1.19588							0.964927	0.0460348	0.966024
			0.221176	-0.532894	0.57697	0.483676	0.419794	0.640445				-0.457421	-0.268579	0.530442	-0.206848	-0.158713	0.260722	-0.811963	-0.239871	0.846653	-0.489366	-0.657406	0.81955							0.00858982	-0.622328	0.622388	0.476454	2.58331	2.62688	-1.07576	-0.561109	1.2133							0.85272	-0.0360287	0.853481
			0.185473	-0.595153	0.623383	0.391737	0.368515	0.53783				-0.436932	-0.279111	0.518472	-0.155204	-0.111363	0.191023	-0.73682	-0.222521	0.769688	-0.271835	-0.774866	0.821165							0.0255306	-0.625571	0.626092	0.47021	2.60257	2.6447	-1.07168	-0.54684	1.20314							0.75972	-0.0778739	0.763701
			0.149396	-0.631263	0.6487	0.39227	0.348968	0.525028				-0.445566	-0.266923	0.5194	-0.0479534	-0.0552834	0.0731832	-0.652394	-0.222745	0.689372	-0.0194103	-0.825896	0.826124							0.00642675	-0.627808	0.627841	0.480372	2.61094	2.65477	-1.03315	-0.556018	1.17327							0.719406	-0.119269	0.729225
			0.12316	-0.716231	0.726743	0.277977	0.261885	0.38191				-0.429778	-0.307897	0.528687	-0.00489549	0.00504887	0.00703256	-0.597291	-0.206735	0.632057	0.342421	0.753826	0.827953							-0.0201196	-0.641049	0.641365	0.496552	2.64397	2.6902	-0.996785	-0.546272	1.13666							0.669341	-0.180603	0.693278
			0.0837041	-0.770671	0.775204	0.159779	0.238487	0.287063				-0.454479	-0.319658	0.555637	0.0449454	0.0601938	0.0751224	-0.535496	-0.195413	0.570037	0.0899786	0.825456	0.830346							-0.0391112	-0.650259	0.651434	0.529504	3.0018	3.04814	-0.972701	-0.503451	1.09527							0.649371	-0.220904	0.685916
			0.0434609	-0.848749	0.849861	-0.0111343	0.172898	0.173256				-0.474897	-0.382873	0.610016	0.0716212	0.115823	0.136178	-0.524622	-0.194265	0.559434	0.254087	-0.794086	0.833746							-0.0294245	-0.627569	0.628258	0.587956	3.03078	3.08728	-0.944968	-0.512031	1.07477							0.438348	-0.36606	0.571094
			0.0169064	-0.89197	0.89213	-0.164243	0.14809	0.221148				-0.510869	-0.417388	0.659697	0.117404	0.367111	0.385427	-0.492248	-0.21969	0.539047	-0.310656	-0.778986	0.838645							-0.0386836	-0.599965	0.601211	0.606578	2.99984	3.06055	-0.923044	-0.511002	1.05505							0.519405	-0.375698	0.641038
			-0.00368854	-0.933327	0.933334	-0.200905	0.142676	0.246413				-0.494634	-0.446533	0.666374	0.0276922	0.388103	0.389089	-0.609797	-0.257563	0.66196	0.240447	-0.805412	0.840538							-0.0434364	-0.578682	0.58031	0.672568	3.12915	3.20062	-0.907634	-0.503752	1.03806							0.43403	-0.462416	0.634201
			-0.0210015	-0.938941	0.939176	-0.403165	0.153359	0.431348				-0.469272	-0.502684	0.687683	-0.0475237	0.445553	0.448081	-0.4502	0.468696	0.649889	0.295581	0.789272	0.842804							-0.0499496	-0.575599	0.577762	0.588476	3.0915	3.14701	-0.882614	-0.502372	1.01557							0.361536	-0.535963	0.646502
			-0.0380943	-0.919614	0.920402	-0.485665	0.171392	0.515021				-0.481441	-0.505091	0.697784	-0.139742	0.488833	0.508415	-0.0151099	1.39608	1.39616	0.323244	0.78218	0.846341							-0.0817345	-0.558091	0.564045	0.463847	2.84088	2.8785	-0.849117	-0.486021	0.978374							0.236745	-0.680257	0.720276
			-0.0523482	-0.871775	0.873345	-0.530403	0.206681	0.569249				-0.483546	-0.546709	0.729868	-0.195919	0.559691	0.592991	-0.0822821	1.01768	1.021	-0.576589	-0.622117	0.848225							-0.0681976	-0.554342	0.558521	0.435143	2.84818	2.88123	-0.814674	-0.47699	0.944041							0.268462	-0.660545	0.713015
			-0.052469	-0.900101	0.901628	-0.40535	0.261608	0.482439				-0.526781	-0.556314	0.766149	-0.285733	0.57104	0.638538	-0.349974	0.425782	0.551155	-0.583944	-0.620557	0.852104										0.410065	2.97181	2.99997	-0.770878	-0.48886	0.912818							0.323834	-0.678715	0.752012
			-0.0592229	-0.939995	0.941858	-0.46066	0.251985	0.525075				-0.554696	-0.573449	0.797829	-0.376852	0.658496	0.758706	-0.529104	-0.162622	0.553532	0.0937212	0.850549	0.855697										0.366657	2.94654	2.96926	-0.765191	-0.479213	0.902863							0.340341	-0.712249	0.789386
			-0.0781885	-0.943083	0.946318	-0.400038	0.28933	0.493703				-0.588639	-0.567305	0.817515	-0.454956	0.707905	0.841496	-0.689391	-0.282391	0.744987	0.120631	0.850211	0.858726										0.266162	2.48826	2.50245	-0.773375	-0.496709	0.919145							0.338995	-0.717146	0.793231
			-0.0926598	-0.98197	0.986332	-0.419889	0.313177	0.523819				-0.596004	-0.566508	0.822285	-0.531388	0.827974	0.983826	-0.680318	-0.440089	0.810254	-0.184997	-0.840878	0.860988										0.244175	2.30675	2.31964	-0.73274	-0.522193	0.899774							0.363603	-0.7133	0.800627
			-0.0938794	-0.988073	0.992523	-0.370472	0.358922	0.515824				-0.495704	-0.522249	0.720047	-0.630618	0.908617	1.10601	-0.649509	-0.593205	0.879633	-0.101191	-0.856021	0.861981										0.168445	2.13819	2.14481	-0.721183	-0.516456	0.887036							0.409039	-0.701413	0.811968
			-0.101544	-0.998805	1.00395	-0.377392	0.371201	0.529354				-0.519464	-0.537147	0.747241	-0.68254	0.900584	1.13001	-0.671733	-0.623598	0.916569	-0.168245	0.848068	0.864596										0.0994479	1.97307	1.97558	-0.704847	-0.4745	0.849682							0.402279	-0.697562	0.805246
			-0.10877	-0.978068	0.984097	-0.391492	0.38683	0.550367				-0.523455	-0.505714	0.72784	-0.70391	0.90502	1.14654	-0.676888	-0.724116	0.991222	0.265106	0.823419	0.865044										0.00631263	1.75831	1.75832	-0.685526	-0.437683	0.813334							0.403646	-0.700478	0.808455
			-0.112542	-0.970109	0.976615	-0.410501	0.391783	0.567455				-0.481722	-0.477471	0.678259	-0.722399	0.940694	1.18607	-0.687548	-0.741464	1.01118	0.145976	0.854326	0.866708										0.0713578	1.95818	1.95948	-0.672808	-0.428368	0.797603							0.427675	-0.679808	0.803147
			-0.116014	-0.950875	0.957926	-0.413089	0.402936	0.577062				-0.476402	-0.479769	0.676119	-0.732003	0.986802	1.22866	-0.686218	-0.602917	0.913457	-0.0240756	-0.867053	0.867387										0.137376	2.11222	2.11668	-0.675792	-0.437465	0.805029							0.48147	-0.620822	0.785642
			-0.119019	-0.91028	0.918027	-0.42564	0.3947	0.58048				-0.47718	-0.440237	0.649238	-0.737731	1.03362	1.26989	-0.661178	-0.519092	0.840603	0.222568	0.83886	0.867884										0.152734	2.15815	2.16355	-0.67599	-0.41114	0.791201							0.458175	-0.611113	0.763795
			-0.109524	-0.923159	0.929634	-0.470132	0.380913	0.605078				-0.452831	-0.457181	0.643484	-0.712906	1.07201	1.28741	-0.649314	-0.488014	0.81226	-0.586733	-0.648223	0.874327										0.174636	2.16106	2.1681	-0.685383	-0.37301	0.780312							0.400534	-0.612615	0.731932
			-0.094248	-0.886638	0.891633	-0.459007	0.407595	0.613858				-0.424293	-0.461031	0.626557	-0.695209	1.11815	1.31666	-0.611501	-0.39137	0.726019	0.443546	0.754084	0.874857										0.250334	2.18908	2.20335	-0.702034	-0.350239	0.78455							0.398953	-0.565705	0.692233
			-0.0643579	-0.860571	0.862974	-0.468046	0.4293	0.63511				-0.382676	-0.471672	0.607384	-0.669412	1.12708	1.31089	-0.602435	-0.362873	0.703281	0.204836	-0.852522	0.876785										0.153313	1.84829	1.85464	-0.694046	-0.328045	0.767667							0.394825	-0.545952	0.673758
			-0.0318533	-0.835875	0.836482	-0.477121	0.445388	0.652698				-0.341752	-0.46171	0.57443	-0.627113	1.12161	1.28502	-0.58752	-0.322322	0.670127	0.587465	0.651357	0.877144										0.150041	1.69532	1.70194	-0.708388	-0.306639	0.771908							0.374647	-0.520376	0.641211
			0.00496103	-0.821705	0.82172	-0.494355	0.476996	0.686958				-0.29183	-0.451269	0.537409	-0.597489	1.14559	1.29204	-0.583044	-0.292065	0.652106	-0.385491	-0.788909	0.878055										-0.0241089	1.08264	1.08291	-0.716077	-0.284836	0.770648							0.31029	-0.539786	0.622615
			0.020659	-0.814276	0.814538	-0.491368	0.507383	0.706315				-0.198996	-0.42282	0.467307	-0.578656	1.26397	1.39013	-0.574759	-0.271381	0.635606	-0.148983	-0.865959	0.878681										-0.106573	0.772463	0.77978	-0.73732	-0.292189	0.793104							0.287733	-0.556252	0.626264
			0.049087	-0.805047	0.806542	-0.469037	0.524239	0.703436				-0.141106	-0.420326	0.443379	-0.852006	0.182172	0.871264	-0.576694	-0.235365	0.622874	0.197745	0.856974	0.879493										0.160819	1.49893	1.50753	-0.758345	-0.31602	0.821557							0.268267	-0.554411	0.615905
			0.0723804	-0.776788	0.780153	-0.465637	0.511625	0.691793				-0.108228	-0.419906	0.43363	-0.743552	0.553402	0.926889	-0.584392	-0.212712	0.6219	0.45583	0.752331	0.879649										0.0252098	0.947023	0.947359	-0.784221	-0.316457	0.845664							0.24177	-0.507996	0.562595
			0.105058	-0.741861	0.749263	-0.506136	0.471448	0.691691				-0.0483056	-0.439912	0.442556	-0.670744	0.653988	0.936802	-0.610273	-0.18139	0.636659	0.164353	0.864815	0.880293										-0.216888	0.121357	0.248532	-0.816598	-0.320559	0.877263							0.245874	-0.461415	0.522836
			0.129923	-0.742762	0.754039	-0.505287	0.488099	0.702535				0.00313865	-0.464361	0.464372	-0.662237	0.662268	0.936566	-0.621347	-0.164504	0.642755	0.495178	0.730827	0.882785										-0.583488	-1.08085	1.22829	-0.853369	-0.347115	0.921264							0.285367	-0.382666	0.477355
			0.15422	-0.694821	0.71173	-0.588828	0.484331	0.762428				0.0569379	-0.434429	0.438144	-0.675711	0.646511	0.93518	-0.613614	-0.117598	0.624781	0.50787	0.72276	0.883354										-0.481429	-0.746608	0.888368	-0.908198	-0.382322	0.985391							0.34836	-0.323818	0.475618
			0.17297	-0.688301	0.709702	-0.701071	0.511773	0.867993				0.100307	-0.416712	0.428615	-0.684491	0.599087	0.909634	-0.608402	-0.0768509	0.613237	0.168281	-0.868968	0.885112										-0.735296	-1.5677	1.73157	-0.956614	-0.403658	1.03829							0.377917	-0.27366	0.466595
			0.180273	-0.677105	0.700693	-0.687814	0.461185	0.828118				0.132841	-0.361066	0.384728	-0.714799	0.580764	0.920991	-0.590141	-0.0219252	0.590549	0.438094	0.770068	0.885963										-0.526591	-0.80952	0.965723	-1.01268	-0.423562	1.09769							0.418866	-0.242923	0.48421
			0.187273	-0.653296	0.679608	-0.682951	0.472654	0.830556				0.169054	-0.318577	0.360653	-0.736797	0.524463	0.904395	-0.57031	0.017966	0.570593	0.458836	0.75882	0.886758										-0.691001	-1.2665	1.44274	-1.05727	-0.414949	1.13579							0.455168	-0.23035	0.510136
			0.178037	-0.646328	0.670401	-0.727335	0.442141	0.851178				0.2196	-0.311482	0.38111	-0.737146	0.478501	0.878833	-0.561154	0.0591256	0.56426	-0.0811807	-0.886249	0.88996										-0.762841	-1.52945	1.70913	-1.08153	-0.310459	1.12521							0.540916	-0.174819	0.568464
			0.176141	-0.591481	0.617151	-0.720661	0.430099	0.839248				0.235942	-0.293764	0.376784	-0.768166	0.166388	0.785979	-0.55128	0.0813949	0.557257	0.159857	0.875902	0.89037										-0.556882	-0.831327	1.00061	-1.10008	-0.32241	1.14635							0.597991	-0.108658	0.607783
			0.170259	-0.545894	0.571829	-0.711325	0.4146	0.823332				0.268244	-0.281942	0.38916	-0.651304	0.493336	0.817054	-0.53326	0.0977061	0.542137	-0.351614	-0.818602	0.890922										-0.614956	-1.04082	1.20891	-1.13187	-0.348411	1.18428							0.658227	-0.0667882	0.661607
			0.157324	-0.513107	0.536684	-0.686503	0.401675	0.79538				0.264235	-0.256532	0.368278	-0.554315	0.742427	0.926533	-0.465609	0.107541	0.477867	0.509058	0.734715	0.893838										-0.609936	-0.988325	1.16138	-1.17194	-0.388752	1.23474							0.693892	-0.10405	0.70165
			0.150785	-0.495469	0.517905	-0.618415	0.410421	0.742215				0.212116	-0.202457	0.293227	-0.540424	0.778902	0.948023	-0.422239	0.0999114	0.433899	0.460134	0.767288	0.894681										-0.688946	-1.16589	1.35423	-1.1995	-0.416187	1.26965							0.729401	-0.132251	0.741293
			0.135341	-0.480574	0.499268	-0.596179	0.362229	0.697596				0.181454	-0.193154	0.265017	-0.50495	0.773919	0.92408	-0.399705	0.114831	0.415873	0.44113	0.780509	0.896543										-0.773443	-1.5321	1.71626	-1.21997	-0.45083	1.30061							0.742886	-0.206848	0.771146
			0.12831	-0.46114	0.478658	-0.545847	0.320805	0.633139				0.180539	-0.221743	0.285945	-0.464328	0.759248	0.889977	-0.37606	0.112864	0.392632	0.472874	0.761723	0.896567										-0.942373	-2.18888	2.38312	-1.23172	-0.464246	1.3163							0.8161	-0.63063	1.03137
			0.118095	-0.438173	0.453808	-0.428158	0.27608	0.50945				0.188815	-0.274265	0.332975	-0.428789	0.753051	0.866571	-0.387131	0.0622919	0.39211	-0.174124	-0.881871	0.898897										-0.988816	-2.42722	2.62091	-1.21525	-0.493521	1.31163							0.770971	-0.713613	1.05054
			0.116353	-0.442502	0.457544	-0.405396	0.223032	0.462698				0.199814	-0.357435	0.409494	-0.375013	0.796938	0.880764	-0.400198	0.0243911	0.40094	-0.541552	-0.717588	0.899005										-1.11415	-2.66013	2.88403	-1.21048	-0.503701	1.3111							0.758615	-0.759378	1.07338
			0.11159	-0.456411	0.469854	-0.355991	0.18058	0.399173				0.203185	-0.422529	0.468845	-0.347961	0.864046	0.931478	-0.416883	-0.00386186	0.416901	0.483248	0.759296	0.900033										-1.26748	-3.03952	3.2932	-1.19764	-0.549794	1.31781							0.753002	-0.79844	1.09751
			0.122998	-0.474581	0.490261	-0.380885	0.115484	0.398007				0.167381	-0.457635	0.487284	-0.316684	0.951044	1.00238	-0.408261	-0.0387479	0.410095	-0.0296851	-0.90034	0.90083										-1.32573	-3.06153	3.33624	-1.19488	-0.607559	1.34047							0.716741	-0.835	1.10043
			0.133431	-0.504812	0.522149	-0.326196	0.086473	0.337463				0.158824	-0.515068	0.539	-0.327879	0.998955	1.05139	-0.421948	-0.062969	0.426621	0.113973	-0.89571	0.902933										-1.2601	-2.83018	3.09803	-1.17779	-0.650827	1.34565							0.693926	-0.85828	1.10371
			0.144003	-0.565106	0.583165	-0.304976	0.0450427	0.308284				0.170649	-0.532036	0.558734	-0.341122	1.00749	1.06367	-0.387417	-0.0761784	0.394835	0.497703	0.756025	0.905142										-1.33102	-3.16884	3.43703	-1.15304	-0.671779	1.33446							0.814768	-0.774967	1.12446
			0.156298	-0.568592	0.589683	-0.324459	0.0219265	0.325199				0.188897	-0.58845	0.618025	-0.335482	1.00514	1.05965	-0.322382	-0.0724271	0.330417	-0.588391	-0.691374	0.907856										-1.35418	-3.37293	3.63462	-1.09978	-0.639944	1.27241							0.73958	-0.808002	1.09537
			0.162741	-0.562064	0.58515	-0.329431	-0.00943777	0.329566				0.402979	-0.629532	0.747464	-0.327676	1.03554	1.08615	-0.248722	-0.0687475	0.258048	-0.405939	-0.81409	0.909686										-1.22053	-3.12579	3.35563	-1.05133	-0.61143	1.2162							0.755029	-0.820721	1.11519
			0.184791	-0.55065	0.58083	-0.254113	0.00205079	0.254121				0.527116	-0.644424	0.832546	-0.315518	1.06425	1.11004	-0.174274	-0.0595627	0.184172	-0.376618	-0.833135	0.914306										-1.09345	-2.77656	2.98411	-1.01126	-0.564877	1.15833							0.720488	-0.831159	1.09997
			0.191798	-0.560715	0.592611	-0.249399	-0.0031529	0.249419				0.575302	-0.65687	0.873184	-0.32284	1.12366	1.16911	-0.137762	-0.0687228	0.153952	-0.0811829	-0.9108	0.914411										-0.971497	-2.27063	2.46973	-0.982248	-0.544209	1.12293							0.720588	-0.821376	1.09266
			0.212007	-0.582686	0.620057	-0.23992	0.0137688	0.240315				0.195601	-0.736554	0.762084	-0.338204	1.15768	1.20607	-0.10087	-0.0715004	0.123641	0.480888	0.778398	0.914962										-0.888833	-2.03004	2.2161	-0.953619	-0.496629	1.07519							0.726324	-0.795811	1.07743
			0.215821	-0.603854	0.641263	-0.212391	0.0407064	0.216257				-0.00390245	-0.744985	0.744995	-0.35059	1.18913	1.23974	-0.0370977	-0.071249	0.0803284	0.481237	0.784861	0.92065										-0.803922	-1.85693	2.02348	-0.918854	-0.441661	1.01949							0.826822	-0.66628	1.06187
			0.212297	-0.620537	0.655848	-0.227617	0.0238582	0.228864				-0.0373547	-0.699626	0.700622	-0.352787	1.19719	1.24809	0.0275975	-0.0588013	0.0649555	0.485036	0.78475	0.922546										-0.7807	-1.75253	1.91855	-0.903529	-0.368246	0.975689							0.785683	-0.662863	1.02795
			0.187388	-0.615829	0.643708	-0.195811	-0.000523552	0.195812				-0.0933808	-0.712947	0.719036	-0.357584	1.17127	1.22464	0.0790876	-0.0384259	0.0879284	-0.417069	-0.836879	0.935047										-0.793992	-1.70629	1.88198	-0.872838	-0.293556	0.92088							0.789575	-0.615832	1.00134
			0.160856	-0.609981	0.630834	-0.250627	-0.0293571	0.25234				-0.114753	-0.730397	0.739357	-0.35316	1.14383	1.1971	0.134488	-0.0169401	0.13555	0.425057	0.838538	0.940116										-0.767183	-1.59149	1.76675	-0.37839	-0.167771	0.413915							0.799419	-0.562718	0.97761
			0.138507	-0.56048	0.57734	-0.285707	-0.0594934	0.291835				0.193371	-0.78764	0.81103	-0.344674	1.15961	1.20975	0.161687	0.00124494	0.161692	0.466668	0.819407	0.942978										-0.61386	-1.10105	1.26061	-0.186231	-0.0575534	0.194922							0.80086	-0.540127	0.965978
			0.146807	-0.570539	0.589124	-0.28488	-0.0849242	0.297269				0.336936	-0.892692	0.954162	-0.330149	1.17233	1.21793	0.155946	0.0098681	0.156258	-0.553695	-0.764089	0.943616										-0.485205	-0.553265	0.735885	-0.0670313	0.00695418	0.0673911							0.825059	-0.472835	0.950944
			0.133542	-0.599904	0.614588	-0.29508	-0.0910415	0.308806				0.38438	-0.957167	1.03146	-0.331401	1.13923	1.18645	0.136125	-0.0215449	0.13782	-0.564466	-0.763591	0.949575										-0.4373	-0.261702	0.509627	0.00750881	0.0480876	0.0486703							0.811521	-0.398842	0.904235
			-0.0842836	0.0011219	0.0842911	-0.284848	-0.0697172	0.293256				0.17198	-0.981171	0.996129	-0.340236	1.10665	1.15777	0.084343	-0.0428602	0.0946084	-0.131875	-0.943209	0.952384										-0.388574	-0.129816	0.409685	0.0677219	0.0543269	0.0868198							0.83938	-0.332587	0.90287
			0.0035695	2.16975	2.16975	-0.278396	-0.0691267	0.28685				0.100497	-0.885163	0.890849	-0.335529	1.07827	1.12927	0.00316802	0.0066111	0.00733096	-0.589888	-0.750878	0.954875										-0.594702	-0.254749	0.646968	0.140144	0.105742	0.175561							0.847035	-0.242835	0.881157
			0.456776	2.86206	2.89829	-0.332906	-0.0848361	0.343546				0.067385	-0.82081	0.823572	-0.325903	1.09526	1.14272	-0.15161	-0.0132241	0.152185	0.0697555	-0.956022	0.958564										-0.546721	-0.266045	0.608016	0.212685	0.126009	0.247211							0.845563	-0.18262	0.865059
			0.676653	1.74375	1.87044	-0.344646	-0.106273	0.360659				0.0708773	-0.828393	0.83142	-0.296889	1.04591	1.08723	-0.236371	-0.0494194	0.241482	0.417052	0.871243	0.965918										-0.49611	-0.201137	0.535333	0.299765	0.140292	0.330969							0.838485	-0.143559	0.850685
			0.148287	1.67925	1.68579	-0.315539	-0.101414	0.331436				0.110373	-0.919967	0.926564	-0.294271	1.00185	1.04417	-0.249062	-0.0415255	0.2525	0.0401201	-0.970794	0.971623										-0.342947	0.0701648	0.350052	0.416394	0.148642	0.44213							0.818732	-0.118368	0.827244
			0.278083	-0.12218	0.30374	-0.245758	-0.0663312	0.254553				0.1778	-0.975979	0.992043	-0.286006	0.971957	1.01316	-0.312591	-0.0826111	0.323323	-0.0636178	-0.973222	0.975299										-0.420621	0.166992	0.452558	0.530694	0.149918	0.551463							0.763917	-0.0887133	0.769051
			0.355287	-0.567388	0.669446	-0.131093	-0.105599	0.168334				0.210542	-1.00958	1.0313	-0.279584	0.974476	1.01379	-0.363916	-0.176473	0.404448	-0.547709	-0.80798	0.976123										-0.497197	0.118085	0.511028	0.547936	0.135456	0.564431							0.70434	-0.0557769	0.706546
			0.535112	-0.980738	1.11723	-0.0433105	-0.0945597	0.104006				0.199511	-0.999852	1.01956	-0.282028	0.945042	0.986227	-0.405572	-0.201347	0.452802	-0.040295	-0.976256	0.977087										-0.496238	0.165072	0.522974	0.359978	0.186098	0.405237							0.639862	-0.047542	0.641626
			0.23909	-0.92721	0.95754	-0.0168341	-0.0807351	0.0824714				0.161956	-0.969973	0.983401	-0.305626	0.934344	0.983059	-0.433853	-0.268359	0.510143	-0.555776	-0.820207	0.99077										-0.543543	0.116587	0.555906	0.3246	0.169858	0.366356							0.580263	-0.0373153	0.581462
			0.199207	-1.29263	1.30789	0.0308577	-0.0631409	0.0702778				0.119151	-0.935074	0.942635	-0.293592	0.919774	0.965495	-0.499952	-0.267574	0.567052	0.418205	0.903711	0.995786										-0.576392	0.0549359	0.579004	0.291467	0.191139	0.34855							0.531395	-0.0458707	0.533371
			0.0725405	-1.3236	1.32559	-0.072084	-0.122784	0.14238				0.096235	-0.853101	0.858512	-0.305662	0.935353	0.98403	-0.553224	-0.260096	0.611316	-0.573717	-0.81646	0.997877										-0.570469	-0.0165614	0.570709	0.288626	0.237781	0.373958							0.504616	-0.0112528	0.504742
			0.0670245	-1.38507	1.38669	-0.0155606	-0.142669	0.143515				0.101601	-0.811916	0.818248	-0.320278	0.948711	1.00131	-0.601083	-0.275962	0.661404	-0.0455672	-0.998293	0.999332										-0.360491	0.281404	0.45732	0.27984	0.261968	0.383325							0.461928	-0.0125606	0.462099
			0.0611576	-1.41623	1.41755	-0.0441789	-0.179434	0.184793				0.117447	-0.770572	0.779471	-0.324175	0.960974	1.01418	-0.655554	-0.295426	0.719046	-0.0303481	-1.00684	1.00729										-0.187594	0.64629	0.672965	0.247918	0.279095	0.373306							0.406492	0.0010736	0.406494
			0.0297808	-1.32879	1.32913	-0.064268	-0.168648	0.180479				0.147536	-0.7182	0.733197	-0.342821	0.995924	1.05328	-0.720724	-0.330008	0.792684	0.405185	0.936772	1.02065										-0.135674	0.740058	0.752392	0.203581	0.281928	0.347748							0.334829	-0.00725523	0.334907
			0.0539043	-1.20007	1.20128	-0.0909382	-0.177116	0.199098				0.161855	-0.600063	0.621509	-0.347366	1.0232	1.08055	-0.740034	-0.349789	0.818537	0.413535	0.934191	1.02163										0.060584	1.13208	1.1337	0.194446	0.28313	0.34347							0.268247	-0.00623234	0.268319
			0.0311651	-0.987465	0.987956	-0.091957	-0.171151	0.19429				0.196366	-0.525571	0.561056	-0.35479	1.05144	1.10968	-0.788096	-0.367589	0.869607	0.430857	0.941091	1.03503										0.172797	1.30473	1.31612	0.183678	0.298181	0.350213							0.214101	-0.0156299	0.214671
			-0.00445151	-0.891282	0.891293	-0.172554	-0.13104	0.216671				0.234617	-0.420333	0.481378	-0.381244	1.05786	1.12446	-0.795499	-0.397605	0.889331	0.366934	1.04366	1.10628										0.0964667	1.07477	1.07909	0.162823	0.328386	0.366536							0.149651	-0.0304138	0.15271
			-0.0418469	-0.897194	0.898169	-0.26119	-0.128595	0.29113				0.279444	-0.355179	0.45193	-0.386609	1.04477	1.11401	-0.7866	-0.421963	0.892632	0.480111	1.01605	1.12377										0.0633052	0.984759	0.986791	0.161717	0.342662	0.378906							0.064536	-0.0334314	0.0726812
			-0.646226	-0.372314	0.745806	-0.242112	-0.103031	0.263123				0.311834	-0.263941	0.40854	-0.388236	1.01334	1.08517	-0.780798	-0.429319	0.891044	-0.256998	-1.10464	1.13414										0.103374	1.01271	1.01798	0.173885	0.345318	0.386627							-0.01723	-0.0407272	0.0442219
			-0.0720807	-1.66823	1.66979	-0.220604	-0.0973803	0.241141				0.351056	-0.189437	0.398907	-0.415549	1.02075	1.10209	-0.791761	-0.420316	0.89641	-0.210427	-1.13099	1.1504										0.168608	1.11538	1.12805	0.189993	0.336786	0.386681							-0.302259	-0.261143	0.399445
			0.115045	-1.53045	1.53477	-0.18813	-0.105309	0.215599				0.402698	-0.14256	0.427187	-0.430555	1.01367	1.10132	-0.809309	-0.389779	0.898281	-0.233857	-1.12976	1.15371										0.18785	1.11919	1.13485	0.180558	0.313768	0.36201							-0.402161	-0.279497	0.489747
			-0.129613	-1.73625	1.74108	-0.219698	-0.127688	0.254109				0.426513	-0.134527	0.447225	-0.423604	1.01404	1.09897	-0.821335	-0.367003	0.899601	-0.254326	-1.12846	1.15676										0.12757	0.898727	0.907736	0.169026	0.294307	0.339391							-0.454012	-0.286939	0.537086
			0.070115	-1.75643	1.75783	-0.18837	-0.133562	0.230916				0.449322	-0.132512	0.468455	-0.449108	0.995595	1.0922	-0.807367	-0.376838	0.890981	-0.309352	-1.123	1.16483										-0.0223203	0.499455	0.499953	0.166278	0.291477	0.33557							-0.482415	-0.303287	0.569831
			0.14046	-1.44133	1.44816	-0.138741	-0.167061	0.21716				0.484807	-0.12931	0.501756	-0.459837	0.982428	1.08472	-0.794499	-0.382337	0.881709	-0.247307	-1.14015	1.16666										0.00288624	0.520527	0.520535	0.173113	0.2804	0.329533							-0.493401	-0.287616	0.571111
			0.178149	-1.33228	1.34413	-0.117752	-0.189474	0.223082				0.523131	-0.133671	0.539939	-0.48411	1.02124	1.13017	-0.805569	-0.454204	0.924793	0.347047	1.11821	1.17082										0.0378583	0.579837	0.581071	0.186455	0.258077	0.318385							-0.517137	-0.307418	0.601612
			0.180557	-1.27579	1.2885	-0.121126	-0.196901	0.231174				0.526309	-0.124002	0.54072	-0.504466	1.04525	1.16062	-0.822311	-0.452447	0.938564	-0.265108	-1.14055	1.17095										0.0064037	0.5728	0.572835	0.177069	0.232751	0.292449							-0.545596	-0.340312	0.64303
			0.207979	-1.37898	1.39458	-0.0921978	-0.176372	0.199016				0.537234	-0.104054	0.547218	-0.507841	1.04384	1.16082	-0.810099	-0.468579	0.935856	-0.303199	-1.13275	1.17263										-0.0284889	0.47288	0.473737	0.192481	0.200911	0.278234							-0.567028	-0.3677	0.675813
			0.296115	-1.66703	1.69312	-0.038172	-0.139138	0.144279				0.539117	-0.0710158	0.543774	-0.521886	1.06488	1.18589	-0.811559	-0.476896	0.941307	-0.306658	-1.13419	1.17491										-0.0866099	0.232576	0.248179	0.189161	0.173269	0.256523							-0.563092	-0.364992	0.671038
			0.334448	-1.8088	1.83946	-0.0443724	-0.14858	0.155064				0.533466	-0.0850819	0.540208	-0.534493	1.09556	1.21899	-0.807404	-0.496258	0.94772	-0.276933	-1.14381	1.17686										-0.215796	-0.122239	0.248013	0.213259	0.153181	0.262572							-0.552864	-0.361668	0.660653
			0.33601	-1.91291	1.94219	-0.0739764	-0.182175	0.196622				0.551056	-0.0752859	0.556175	-0.538243	1.09338	1.21868	-0.800606	-0.508478	0.94843	-0.295302	-1.15243	1.18966										-0.337703	-0.441417	0.55578	0.210403	0.128531	0.246555							-0.542002	-0.356593	0.648787
			0.258995	-2.1535	2.16902	-0.0296953	-0.164302	0.166964				0.561978	-0.081192	0.567813	-0.527495	1.12906	1.2462	-0.796731	-0.549441	0.967815	-0.243439	-1.16869	1.19378										-0.282154	-0.266182	0.387897	0.234058	0.109397	0.258362							-0.523779	-0.368454	0.640393
			0.269038	-2.11193	2.12899	-0.0198514	-0.140802	0.142194							-0.555844	1.15826	1.28473	-0.797297	-0.573999	0.982424	-0.315584	-1.15348	1.19587										-0.158401	0.106156	0.190683	0.242097	0.095042	0.260084							-0.497578	-0.361467	0.615014
			0.210893	-2.18489	2.19505	0.0213067	-0.0862914	0.0888829							-0.552511	1.1678	1.29191	-0.803506	-0.575193	0.988164	0.0420971	-1.20078	1.20151										-0.11045	0.268834	0.290639	0.267473	0.0536311	0.272796							-0.433063	-0.416002	0.600501
			0.136609	-1.95069	1.95547	0.121555	-0.0211325	0.123378							-0.555984	1.15951	1.28591	-0.809204	-0.574792	0.992571	-0.303187	-1.16646	1.20521										-0.306282	-0.225558	0.380375	0.284386	0.0293368	0.285895							-0.271027	-0.434789	0.512345
			0.0115346	-1.84861	1.84865	0.233129	-0.0281091	0.234817							-0.531283	1.12196	1.24139	-0.834468	-0.563984	1.00718	-0.211662	-1.18931	1.208										-0.693584	-0.961547	1.18559	0.292089	0.0236147	0.293043							-0.145116	-0.485838	0.507047
			-0.13039	-1.67158	1.67666	0.259601	-0.0526588	0.264888							-0.522209	1.10035	1.21798	-0.837446	-0.560684	1.00781	-0.210424	-1.20292	1.22118										-0.85852	-1.5548	1.77608	0.309544	0.0282564	0.310831							-0.0456864	-0.513082	0.515112
			-0.135772	-1.68947	1.69492	0.212823	-0.112571	0.240761							-0.516378	1.08396	1.20067	-0.848227	-0.54672	1.00915	-0.298638	-1.18543	1.22246										-0.890042	-1.81754	2.02377	0.33196	0.0286439	0.333194							0.0521714	-0.524731	0.527319
			-0.299462	-1.30218	1.33617	0.258899	-0.147027	0.297734							-0.505985	1.03949	1.1561	-0.842608	-0.538923	1.00021	-0.210468	-1.21673	1.2348										-0.975042	-2.07731	2.29476	0.345278	0.0445024	0.348134							0.0920871	-0.543314	0.551062
			-0.429773	-0.890003	0.988337	0.395967	-0.128285	0.41623							-0.50396	0.958071	1.08253	-0.853639	-0.519466	0.999272	-0.336704	-1.22055	1.26614										-1.07856	-2.39176	2.6237	0.36152	0.0446881	0.364271							0.140561	-0.544377	0.562231
			-0.548592	-0.414256	0.687431	0.395484	-0.0977631	0.407388							-0.483309	0.956071	1.07129	-0.855599	-0.505424	0.993732	-0.20202	-1.26669	1.2827										-1.1795	-2.63208	2.88428	0.423735	0.020388	0.424225							0.225576	-0.536132	0.581654
			-0.632177	0.0181591	0.632438	0.411661	-0.110868	0.426329							-0.465663	0.859228	0.9773	-0.954645	-0.503614	1.07934	-0.498102	-1.20484	1.30374										-1.35666	-3.09286	3.37733	0.410377	0.0598267	0.414715							0.312387	-0.505769	0.594464
			-0.687947	0.404853	0.798233	0.442585	-0.091691	0.451983							-0.418938	0.798055	0.901333	-0.938617	-0.502965	1.06488	-0.183071	-1.36143	1.37369										-1.45176	-3.36573	3.66549	0.41505	0.0872669	0.424125							0.388824	-0.485964	0.622371
			-0.509516	-0.30435	0.593495	0.494274	-0.134304	0.512195							-0.382409	0.71306	0.80913	-0.912512	-0.495061	1.03815	-0.111284	-1.38628	1.39074										-1.53686	-3.81855	4.11622	0.287245	0.304611	0.418686							0.437047	-0.517214	0.677141
			-0.38388	-0.674559	0.77614	0.472748	-0.218514	0.520806							-0.329165	0.633642	0.714039	-0.879522	-0.489359	1.00649	-0.365949	-1.34196	1.39096										-1.55988	-4.02513	4.31681	0.35256	0.249278	0.431785							0.41512	-0.581241	0.714259
			-0.308593	-0.878542	0.931164	0.365887	-0.224691	0.429371							-0.293273	0.544879	0.618791	-0.865943	-0.47918	0.989682	-0.356936	-1.36348	1.40943										-1.48133	-3.95015	4.21877	0.38077	0.227543	0.443578							0.38081	-0.636809	0.741985
			-0.171206	-0.93764	0.953142	0.391297	-0.208622	0.443437							-0.243647	0.464055	0.524129	-0.862948	-0.464362	0.979954	0.0696455	-1.41002	1.41174										-1.37646	-3.6912	3.9395	0.391815	0.211167	0.445096							0.348759	-0.695441	0.777992
			-0.105286	-1.20185	1.20645	0.523971	-0.181864	0.554635							-0.174747	0.373031	0.411933	-0.849438	-0.471432	0.97149	-0.363065	-1.37912	1.42611										-1.37415	-3.53304	3.79086	0.400852	0.20411	0.449825							0.325059	-0.740729	0.808914
			-0.0321161	-1.35939	1.35977	0.484801	-0.208004	0.527539							-0.102926	0.299888	0.317059	-0.853977	-0.455667	0.967941	-0.371483	-1.37895	1.42811										-1.19851	-3.18005	3.39841	0.419956	0.201872	0.465957							0.308327	-0.773443	0.832634
			-0.0775839	-1.27123	1.27359	0.403595	-0.268709	0.484865							-0.035665	0.2618	0.264218	-0.863402	-0.445401	0.971517	-0.367476	-1.38345	1.43142										-1.06461	-2.98125	3.16563	0.3161	0.409853	0.517589							0.295378	-0.794945	0.848049
			0.00480949	-1.4891	1.48911	0.406454	-0.321074	0.517971							0.0102426	0.192506	0.192778	-0.877877	-0.436727	0.98051	-0.380734	-1.38407	1.43548										-1.02539	-3.05627	3.2237	0.36392	0.328614	0.490332							0.259959	-0.801929	0.843011
			0.0856109	-1.65594	1.65816	0.507753	-0.312117	0.596012							0.0512667	0.149751	0.158283	-0.883319	-0.41263	0.974944	-0.468653	-1.36291	1.44123										-1.00031	-3.10077	3.25812	0.382994	0.271702	0.469581							0.231712	-0.83161	0.863288
			0.161692	-1.79545	1.80271	0.624013	-0.311262	0.697335							0.186457	0.257504	0.317922	-0.896816	-0.383731	0.975463	0.306362	1.42056	1.45322										-1.06561	-3.4159	3.57825	0.405127	0.265955	0.484623							0.192578	-0.863366	0.884583
			0.208889	-1.8666	1.87826	0.684658	-0.312515	0.75261							0.160532	0.170934	0.234497	-0.950799	-0.358631	1.01619	-0.349223	-1.42491	1.46708										-1.11932	-3.59991	3.76991	0.363873	0.439121	0.57029							0.166546	-0.880217	0.895834
			0.229264	-1.96498	1.9783	0.745815	-0.287826	0.799428							0.168172	0.143289	0.220938	-1.05166	-0.327638	1.10152	-0.35361	-1.43482	1.47775										-1.10338	-3.50745	3.67691	0.404561	0.354362	0.537812							0.158009	-0.896418	0.910237
			0.256506	-2.04095	2.05701	0.842341	-0.251299	0.879027							0.181996	0.132462	0.225097	-1.09318	-0.309088	1.13603	-0.401893	-1.42635	1.48189										-1.18277	-3.68999	3.87492	0.313911	0.488444	0.580618							0.153268	-0.753842	0.769265
			0.246418	-2.15527	2.16932	0.837584	-0.250944	0.874368							0.187669	0.0910815	0.208604	-1.09582	-0.299571	1.13603	-0.329785	-1.46876	1.50533										-1.17886	-3.70433	3.88738	0.371217	0.423825	0.563409							0.0598219	-0.693947	0.696521
			0.216491	-2.13389	2.14485	0.781742	-0.254747	0.822202							0.122874	0.093772	0.154568	-1.09242	-0.293167	1.13107	-0.132035	-1.50587	1.51165										-1.18387	-3.78559	3.96639	0.285521	0.55578	0.624831							-0.0633664	-0.603601	0.606918
			0.175637	-1.9916	1.99933	0.832565	-0.24021	0.866525							0.0865173	0.086818	0.122567	-1.10504	-0.282739	1.14063	0.229956	-1.51026	1.52766										-1.30593	-3.79235	4.0109	0.214366	0.594281	0.631762							-0.14821	-0.538654	0.558672
			0.204764	-2.03154	2.04183	0.8746	-0.211896	0.899903							0.0533074	0.0838441	0.0993554	-1.02412	-0.336537	1.078	0.182374	-1.51726	1.52818										-1.2781	-3.53328	3.75734	0.3019	0.493408	0.578442							-0.238362	-0.463549	0.521243
			0.213296	-1.98307	1.99451	0.937468	-0.197945	0.958138							0.0130543	0.0916986	0.0926231	-1.03658	-0.313387	1.08292	-0.359899	-1.48653	1.52947										-1.39193	-3.80083	4.04769	0.33402	0.466318	0.573605							-0.320547	-0.44215	0.54612
			0.199888	-1.9679	1.97802	0.858366	-0.233407	0.889534							0.012565	0.232917	0.233256	-0.892312	-0.391112	0.974263	0.239795	-1.51137	1.53027										-1.3011	-3.58116	3.81019	0.211967	0.550598	0.58999							-0.395905	-0.465872	0.611374
			0.174566	-1.88575	1.89381	0.71172	-0.278912	0.764419							-0.0658368	0.253456	0.261867	-0.830166	-0.408548	0.92525	-0.33984	-1.51841	1.55598										-1.27216	-3.48185	3.70697	0.271182	0.495242	0.564627							-0.438281	-0.446814	0.625886
			0.152962	-1.88121	1.88742	0.611249	-0.307539	0.684255							-0.0989369	0.27805	0.295128	-0.793784	-0.415151	0.895792	-0.418847	-1.50668	1.56381										-1.23983	-3.3366	3.5595	0.284736	0.497164	0.572929							-0.485988	-0.428601	0.647984
			0.0774032	-1.87409	1.87568	0.493227	-0.204966	0.53412							-0.102619	0.388376	0.401705	-0.738653	-0.426717	0.853051	0.159221	-1.56163	1.56973										-1.32521	-3.51299	3.75463	0.192713	0.581236	0.612351							-0.531625	-0.421583	0.678496
			-0.0169564	-1.87358	1.87366	0.316149	-0.162518	0.355475							-0.120636	0.467204	0.482527	-0.722265	-0.42055	0.835781	0.246762	-1.55367	1.57315										-1.24306	-3.40696	3.62665	0.174488	0.6426	0.665868							-0.579735	-0.420133	0.715964
			-0.11444	-1.79084	1.7945	0.285884	-0.143181	0.319735							-0.157756	0.542102	0.56459	-0.721996	-0.43083	0.840769	-0.372056	-1.53408	1.57855										-1.27034	-3.52353	3.74554	0.314539	0.563924	0.645713							-0.608741	-0.382097	0.718724
			-0.217917	-1.67224	1.68638	0.251281	-0.146742	0.29099							-0.139574	0.605963	0.62183	-0.709614	-0.407186	0.81814	-0.336114	-1.55148	1.58747										-1.29665	-3.62638	3.85123	0.351527	0.551991	0.654419							-0.612259	-0.396771	0.729581
			-0.325801	-1.49834	1.53335	0.23014	-0.136104	0.267374							-0.166151	0.697152	0.716678	-0.680854	-0.425421	0.802836	-0.45566	-1.52998	1.59639										-1.33942	-3.99565	4.21418	0.288417	0.634476	0.696953							-0.623706	-0.399888	0.740891
			-0.444403	-1.27245	1.34782	0.220715	-0.105876	0.244795							-0.175045	0.775013	0.794535	-0.669763	-0.420873	0.791023	-0.0632842	-1.61022	1.61146										-1.39158	-4.23105	4.45402	0.420634	0.54148	0.685663							-0.619706	-0.401184	0.738231
			-0.562282	-1.02654	1.17044	0.156891	-0.0651724	0.169889							-0.170662	0.846381	0.863415	-0.689119	-0.407094	0.800381	0.239917	-1.5961	1.61403										-1.33169	-4.00902	4.22441	0.508825	0.52528	0.731315							-0.643443	-0.41388	0.765059
			-0.70013	-0.686442	0.980503	0.160666	-0.0145883	0.161327							-0.168376	0.888372	0.904188	-0.712082	-0.372576	0.803662	0.129037	-1.60996	1.61512										-1.43767	-4.23391	4.47134	0.548584	0.558137	0.782599							-0.577041	-0.467013	0.742346
			-0.805669	-0.28802	0.855604	0.202481	0.0480447	0.208103							-0.157455	0.9195	0.932884	-0.778915	-0.364529	0.859994	0.223492	1.60002	1.61555										-1.53482	-4.50912	4.76317	0.580792	0.563563	0.809273							0.179461	-0.138117	0.226456
			-0.831872	-0.609117	1.03104	0.140226	0.107166	0.176488							-0.156114	0.949006	0.961761	-0.829526	-0.367312	0.907211	0.232217	-1.60975	1.62641										-1.46386	-4.45104	4.68558	0.602259	0.577221	0.834206							0.423276	-0.0594269	0.427427
			-0.838132	-0.775155	1.14163	0.0298304	0.130338	0.133708							-0.193889	0.920198	0.940402	-0.841454	-0.352429	0.912278	-0.422259	-1.57107	1.62683													0.667889	0.49605	0.831951							0.303198	-0.295581	0.423435
			-0.822636	-0.884368	1.20782	0.0405868	0.168624	0.17344							-0.197143	0.930044	0.950709	-0.841407	-0.352045	0.912087	-0.0438019	-1.6294	1.62998													0.50451	0.634595	0.810704							0.303712	-0.372866	0.480905
			-0.824198	-0.995158	1.29215	0.0694353	0.192723	0.20485							-0.227138	0.961111	0.987586	-0.883847	-0.360595	0.954576	-0.336001	-1.5985	1.63344													0.397021	0.695562	0.800895							0.335153	-0.421824	0.53876
			-0.800273	-1.07261	1.33826	0.0210794	0.181457	0.182677							-0.238635	0.949399	0.978931	-0.915636	-0.384214	0.99298	0.108347	-1.63633	1.63991													0.480569	0.707072	0.854926							0.379385	-0.427033	0.571218
			-0.771256	-1.14667	1.38192	0.0518426	0.179772	0.187098							-0.247313	0.912538	0.945457	-0.929489	-0.378484	1.00359	-0.317305	-1.61059	1.64155													0.621662	0.589718	0.856873							0.435876	-0.434304	0.615311
			-0.746766	-1.20868	1.42076	0.0711693	0.160222	0.175317							-0.261954	0.880101	0.918257	-0.933596	-0.382017	1.00873	0.220635	-1.62718	1.64207													0.563559	0.687286	0.888797							0.490208	-0.41814	0.644318
			-0.71908	-1.28246	1.4703	0.132345	0.137548	0.190879							-0.272774	0.842015	0.885096	-0.930712	-0.395191	1.01114	-0.0371786	-1.64305	1.64347													0.588572	0.646204	0.874069							0.594268	-0.375983	0.70322
			-0.6793	-1.345	1.50681	0.154197	0.118849	0.194684							-0.285315	0.834406	0.881838	-0.922356	-0.410811	1.00971	0.069145	-1.64514	1.64659													0.51187	0.743616	0.90276							0.663089	-0.338772	0.744616
			-0.651129	-1.38563	1.53099	0.192396	0.0808649	0.208699							-0.329951	0.779271	0.846245	-0.910284	-0.419285	1.00221	0.128158	-1.64161	1.6466													0.434792	0.815141	0.92385							0.695159	-0.315264	0.763307
			-0.62832	-1.42	1.5528	0.311166	0.0822248	0.321847							-0.354782	0.69602	0.781226	-0.95102	-0.520899	1.08433	-0.461874	-1.5834	1.64939													0.433444	0.800048	0.909917							0.701495	-0.300848	0.763285
			-0.601263	-1.45362	1.57307	0.451034	0.0679867	0.456129							-0.386882	0.581731	0.698633	-0.985643	-0.485666	1.0988	0.0551108	-1.65067	1.65159													0.39882	0.822369	0.913974							0.73755	-0.244571	0.777042
			-0.576339	-1.4695	1.57848	0.505368	0.0164284	0.505634							-0.501955	0.42822	0.659797	-0.990453	-0.405804	1.07036	0.0263359	-1.65142	1.65163													0.381851	0.815609	0.900571							0.740437	-0.217392	0.771691
			-0.538055	-1.47394	1.56908	0.495609	-0.0181272	0.49594							-0.515842	0.346342	0.621326	-1.03624	-0.381682	1.1043	-0.452517	-1.59536	1.65829													0.385337	0.802444	0.890169							0.750412	-0.176242	0.77083
			-0.525673	-1.49598	1.58565	0.620324	-0.0213103	0.62069							-0.522974	0.304453	0.605139	-1.03502	-0.377203	1.10161	0.0858365	-1.65939	1.66161													0.306393	0.819879	0.875259							0.740714	-0.140027	0.753833
			-0.519619	-1.51561	1.60221	0.59989	-0.0588071	0.602765							-0.525049	0.280452	0.595256	-1.05086	-0.37629	1.1162	0.0177499	-1.66492	1.66501													0.287716	0.837806	0.885833							0.753605	-0.0758361	0.757411
			-0.529152	-1.53017	1.61908	0.617873	-0.0959086	0.625273							-0.523042	0.285698	0.595984	-1.0904	-0.376019	1.15341	0.00157894	-1.66907	1.66907													0.330549	0.835589	0.898594							0.751073	-0.0337163	0.75183
			-0.540215	-1.52014	1.61328	0.67399	-0.100932	0.681505							-0.524024	0.310011	0.608858	-1.09919	-0.375438	1.16154	0.0266627	-1.67391	1.67412													0.332541	0.842704	0.905943							0.803373	0.0991922	0.809474
			-0.532573	-1.50375	1.59527	0.674921	-0.105359	0.683095							-0.530553	0.307465	0.613206	-1.10667	-0.385847	1.17201	-0.748663	-1.50063	1.67702													0.374241	0.787919	0.87228							0.685415	0.149678	0.701568
			-0.497301	-0.994009	1.11147	0.689006	-0.106628	0.697208							-0.523003	0.370255	0.640797	-1.11446	-0.415259	1.18932	-0.412133	-1.62822	1.67957													0.427755	0.750397	0.863753							0.465582	0.133513	0.484347
			-0.346084	-1.51793	1.55688	0.643228	-0.16288	0.66353							-0.493042	0.416835	0.645633	-1.11729	-0.425875	1.1957	-0.305072	-1.67957	1.70705													0.418655	0.720425	0.833237							0.350715	0.113885	0.368742
			-0.285988	-1.73651	1.75991	0.632475	-0.169407	0.654769							-0.438393	0.442793	0.623101	-1.07856	-0.476532	1.17914	-0.426567	-1.65756	1.71156													0.451597	0.690119	0.824745							0.254578	0.0573121	0.26095
			-0.20436	-2.16345	2.17308	0.638548	-0.130276	0.651701							-0.342324	0.483675	0.59256	-1.08791	-0.532795	1.21137	-0.443957	-1.65475	1.71327													0.486771	0.635389	0.800416							0.194049	0.0150983	0.194636
			-0.177522	-2.16864	2.17589	0.672755	-0.0893243	0.678659							-0.305779	0.47402	0.564089	-1.05696	-0.562799	1.19746	-0.449085	-1.67708	1.73617													0.373671	0.743906	0.832482							0.12697	-0.0614967	0.141079
			-0.117438	-2.68418	2.68674	0.682373	-0.0817769	0.687256							-0.334257	0.450877	0.561265	-1.05683	-0.58665	1.20874	-0.443669	-1.67918	1.7368													0.805205	0.560187	0.9809							0.0983658	-0.0669827	0.119006
			-0.0993275	-2.86512	2.86684	0.740041	-0.0616284	0.742602							-0.344435	0.429245	0.550352	-1.10567	-0.602719	1.25928	-0.266656	-1.72039	1.74093													0.523546	0.687993	0.864543							0.036609	-0.114665	0.120367
			-0.0606827	-2.68119	2.68188	0.767319	-0.0404982	0.768387							-0.337657	0.381084	0.509154	-1.12288	-0.624164	1.2847	-0.441302	1.71274	1.76868													0.521431	0.750309	0.913703							-0.00219762	-0.103521	0.103544
			0.337857	-2.7101	2.73108	0.755894	-0.0527994	0.757736							-0.343944	0.358358	0.496707	-1.12511	-0.656944	1.30286	-0.222161	-1.78942	1.80316													0.626892	0.639623	0.895607							-0.032926	-0.0960644	0.10155
			0.19521	-2.51733	2.52489	0.805187	-0.100306	0.811411							-0.331212	0.335934	0.471755	-1.15613	-0.664399	1.33344	-0.428324	-1.77833	1.82918													0.678744	0.605538	0.909599							-0.0743675	-0.0874995	0.114833
			0.443018	-2.1982	2.2424	0.80324	-0.114257	0.811326							-0.314662	0.296994	0.432686	-1.16383	-0.674968	1.34539	-0.413772	-1.79188	1.83903													0.714174	0.584661	0.922969							-0.111651	-0.0769187	0.135582
			0.584758	-1.99587	2.07977	0.862352	-0.105495	0.86878							-0.303205	0.288312	0.418399	-1.12428	-0.387612	1.18922	-0.193058	-1.85035	1.86039													0.757966	0.608637	0.972086							-0.143561	-0.067986	0.158845
			0.640327	-1.91282	2.01715	0.796773	-0.117852	0.805442							-0.318517	0.236836	0.396919	-0.401103	1.19887	1.26419	-0.256715	-1.85819	1.87584													0.59555	0.715353	0.930811							-0.171052	-0.0330905	0.174223
			0.691023	-1.81205	1.93934	0.799841	-0.142163	0.812377							-0.323304	0.219565	0.390812	-0.485995	0.251996	0.547443	0.0981533	-1.89953	1.90206													0.589023	0.754374	0.957094							-0.188709	-0.00909992	0.188928
			0.721889	-1.8041	1.94317	0.836863	-0.188315	0.857789							-0.300517	0.241328	0.385421	-0.543468	-0.359043	0.65136	-0.15321	-1.89895	1.90512													0.744149	0.695727	1.01872							-0.180676	0.0286676	0.182936
			0.692018	-1.75025	1.88209	0.848991	-0.195578	0.871227							-0.241391	0.266963	0.359915	-0.506576	-0.720219	0.880531	-0.198103	-1.97501	1.98492													0.841983	0.566363	1.01474							-0.190458	0.0471349	0.196204
			0.733276	-1.65323	1.80855	0.829477	-0.220084	0.858178							-0.218959	0.283664	0.358341	-0.503647	-1.02507	1.14211	0.605752	1.94104	2.03337													0.618324	0.726983	0.954374							-0.190258	0.0856295	0.20864
			0.755271	-1.5934	1.76333	0.797526	-0.286911	0.847564							-0.205063	0.310228	0.371877	-0.536208	-1.15248	1.27111	0.140584	2.0361	2.04095													0.506641	0.772275	0.92363							-0.19738	0.0791264	0.21265
			0.727104	-1.56724	1.72769	0.693119	-0.329629	0.767508							-0.183659	0.373591	0.416294	-0.598484	-1.34985	1.47657	-0.132734	-2.07211	2.07635													0.444508	0.805608	0.920104							-0.220994	0.0327934	0.223413
			0.780933	-1.50944	1.69949	0.669392	-0.380904	0.770177										-0.659214	-1.47286	1.61365	-0.225676	-2.08193	2.09412													0.392775	0.825842	0.914488							-0.215719	0.0273583	0.217447
			0.7916	-1.42885	1.63348	0.643184	-0.40853	0.761959										-0.682125	-1.50305	1.65059	-0.324387	-2.08952	2.11455													0.325469	0.832307	0.89368							-0.176751	0.0191978	0.17779
			0.780149	-1.4254	1.62493	0.600248	-0.443375	0.746244										-0.763281	-1.41313	1.60609	-0.0533482	-2.13015	2.13082													0.239056	0.844598	0.877778							-0.155795	0.132411	0.204462
			0.779326	-1.46769	1.66176	0.586152	-0.358302	0.686989										-0.838447	-1.41737	1.64679	-0.249632	-2.16606	2.1804													0.171371	0.834014	0.851439							-0.148361	0.0681879	0.16328
			0.749164	-1.49717	1.67415	0.581062	-0.311113	0.659109										-0.849749	-1.43213	1.66525	-0.0397829	-2.18445	2.18481													0.138795	0.817559	0.829256							-0.134117	0.0528526	0.144156
			0.739684	-1.50236	1.67458	0.582163	-0.31333	0.661127										-0.829982	-1.43065	1.65397	-0.141778	-2.18235	2.18695													0.0613558	0.848909	0.851123							-0.14089	0.0184547	0.142094
			0.771932	-1.39062	1.59051	0.538872	-0.317166	0.625282										-0.74669	-1.37483	1.56451	-0.0916696	-2.20474	2.20664													-0.0300703	0.900292	0.900794							-0.141947	0.0112413	0.142391
			0.787585	-1.33397	1.54912	0.46792	-0.325549	0.570027										-0.603966	-1.14737	1.29662	-0.0783095	-2.22893	2.23031													-0.0784717	0.920684	0.924022							-0.14137	0.016492	0.142329
			0.791606	-1.2568	1.48532	0.483749	-0.261521	0.549915										-0.531493	-1.01445	1.14524	0.303665	2.23167	2.25224													-0.089149	0.931722	0.935977							-0.133225	0.0247261	0.1355
			0.812588	-1.12248	1.38573	0.578873	-0.211373	0.616257										-0.518581	-0.930716	1.06544	-0.29477	-2.44821	2.46589													-0.111748	0.943003	0.949602							-0.130801	0.0349914	0.1354
			0.790848	-1.04529	1.31075	0.592611	-0.139589	0.608829										-0.487408	-0.872487	0.9994	-0.465222	-2.58166	2.62324													-0.121221	0.936933	0.944742							-0.149192	0.0342213	0.153067
			0.801973	-0.987022	1.27176	0.622591	-0.11427	0.632991										-0.431534	-0.757204	0.871538	1.13294	2.44288	2.69281													-0.139525	0.943982	0.954237							-0.149235	0.0342213	0.153108
			0.819262	-0.937652	1.24514	0.755868	-0.0878643	0.760957										-0.414929	-0.718183	0.829429	-0.589213	-2.74738	2.80985													-0.155999	0.879074	0.892808							-0.140221	0.00910371	0.140516
			0.841719	-0.786685	1.15211	0.811172	-0.0789097	0.815001										-0.445829	-0.696772	0.827196	1.69552	2.32031	2.87378													-0.185744	0.840359	0.860642							-0.116521	0.0098738	0.116939
			0.868115	-0.738397	1.13967	0.713825	-0.0384473	0.714859										-0.474384	-0.69329	0.840054	-0.521182	-2.84918	2.89646													-0.214555	0.792962	0.821476							-0.0847664	-0.0113002	0.0855162
			0.891671	-0.603568	1.07674	0.601957	-0.000547958	0.601957										-0.514995	-0.709985	0.877097	-1.03241	-2.72579	2.91475													-0.241377	0.731989	0.77076							-0.0522223	0.0278771	0.0591971
			0.881145	-0.532746	1.02968	0.695902	0.0317557	0.696627										-0.572077	-0.726274	0.924525	-0.479535	-2.88098	2.92062													-0.26221	0.705758	0.752893							-0.0290257	0.0236864	0.0374638
			0.886847	-0.449815	0.9944	0.820811	0.0618515	0.823138										-0.598937	-0.745658	0.956415	-0.630972	-2.88109	2.94937													-0.265745	0.677082	0.727365							0.0213514	0.030223	0.0370042
			0.879571	-0.456922	0.991173	0.787268	0.0340875	0.788006										-0.463393	-0.839831	0.959193	-0.504767	-2.91607	2.95944													-0.276258	0.652998	0.709031							0.0635457	0.026479	0.0688418
			0.869123	-0.4012	0.957255	0.854032	0.0532393	0.855689										-0.442153	-0.879611	0.984488	-0.90525	-2.88571	3.02436													-0.286338	0.616625	0.679864							0.1119	0.0323249	0.116475
			0.796367	-0.584687	0.987957	0.91773	0.0716608	0.920524										-0.497629	-0.876701	1.00809	3.50522	-0.100146	3.50665													-0.302732	0.617397	0.687623							0.159827	0.0073734	0.159997
			0.690552	-0.726063	1.00201	0.974719	0.0437474	0.9757										-0.550012	-0.868052	1.02763	3.50522	-0.100146	3.50665													-0.323859	0.620415	0.699857							0.164073	0.00267569	0.164094
			0.695667	-0.543749	0.882959	0.909082	0.0709016	0.911843										-0.565219	-0.85158	1.02209	3.50522	-0.100146	3.50665													-0.321933	0.676608	0.749293							0.168345	-0.00530707	0.168429
			0.509375	0.643587	0.820772	0.935596	0.140624	0.946105										-0.543492	-0.839487	1.00006	3.50522	-0.100146	3.50665													-0.309494	0.731948	0.794692							0.136274	-0.0539336	0.146558
			-0.0714687	1.01974	1.02224	1.02462	0.175198	1.03949										-0.514376	-0.829631	0.976151	3.50522	-0.100146	3.50665													-0.307052	0.78013	0.838382							0.125706	-0.0701891	0.143974
			-0.239949	-0.00940242	0.240134	1.12573	0.17816	1.13974										-0.488436	-0.815874	0.950905	3.50522	-0.100146	3.50665													-0.29373	0.808602	0.860299							0.132415	-0.105887	0.169546
			-0.424557	-0.506486	0.660891	1.08716	0.163096	1.09933										-0.458267	-0.803629	0.92511	3.50522	-0.100146	3.50665													-0.293921	0.82722	0.877886							0.16685	-0.0983323	0.19367
			-0.109544	3.2905	3.29232	1.03477	0.198234	1.05359										-0.487576	-0.691762	0.846324	3.50522	-0.100146	3.50665													-0.218969	0.81279	0.841769							0.149829	-0.134713	0.201485
			0.56104	1.27998	1.39754	1.07134	0.242279	1.09839										-0.577445	-0.619606	0.846968	3.50522	-0.100146	3.50665													-0.181256	0.802487	0.822702							0.143666	-0.152375	0.209423
			0.10478	0.951832	0.957582	0.930203	0.217173	0.955218										-0.593876	-0.592614	0.838976	3.50522	-0.100146	3.50665													-0.112442	0.746057	0.754483							0.123986	-0.251388	0.280301
			0.135918	0.0991192	0.168221	0.805053	0.226719	0.836368										-0.50047	-0.649509	0.819958	3.50522	-0.100146	3.50665													0.0321958	0.630952	0.631773							0.0939921	-0.320481	0.33398
			0.347761	0.576325	0.673118	0.553559	0.253984	0.609045										-0.42947	-0.646909	0.776489	3.50522	-0.100146	3.50665													0.100208	0.48713	0.49733							0.065799	-0.375031	0.380759
			0.258213	0.189857	0.320499	0.505133	0.274182	0.574748										-0.437904	-0.628262	0.765815																0.109607	0.311167	0.329907							0.0339625	-0.38081	0.382322
			0.193806	-0.00158941	0.193813	0.527743	0.254387	0.585854										-0.450655	-0.60576	0.755006																0.0990671	0.140533	0.171941							0.0323538	-0.369214	0.370629
			0.141339	-0.189523	0.236423	0.923715	0.175552	0.940249										-0.458157	-0.581818	0.740554																0.106667	-0.0101071	0.107145							0.0304687	-0.355075	0.356379
			0.147791	-0.252153	0.292273	0.957821	0.103049	0.963349										-0.479573	-0.561846	0.738689																0.089149	-0.154923	0.178742							0.0305082	-0.368647	0.369907
			0.138047	-0.398655	0.42188	1.02247	-0.00741785	1.02249										-0.497845	-0.54319	0.736821																0.047431	-0.319904	0.323401							-0.0188708	-0.396936	0.397384
			0.167159	-0.406442	0.439474	1.04099	-0.1148	1.0473										-0.500663	-0.530443	0.729406																-0.0373395	-0.447924	0.449477							-0.0275218	-0.421031	0.42193
			0.19397	-0.410615	0.454124	1.01836	-0.189049	1.03576										-0.486387	-0.523275	0.714415																-0.0895268	-0.577133	0.584036
			0.242442	-0.397396	0.465512	0.959377	-0.171897	0.974655										-0.486	-0.534444	0.722376																-0.155626	-0.670204	0.688036
			0.315448	-0.51756	0.606115	1.02184	-0.198543	1.04095										-0.453975	-0.577224	0.734357																-0.300036	-0.696023	0.757938
			0.351207	-0.484832	0.598672	1.12395	-0.2598	1.15358										-0.353339	-0.866548	0.935817																-0.33632	-0.700894	0.777408
			0.42401	-0.477357	0.638478	1.11066	-0.306616	1.15221										-0.382959	-1.03738	1.10581																-0.350483	-0.703936	0.786361
			0.465313	-0.515186	0.694213	1.07212	-0.300885	1.11354										-0.347342	-1.09209	1.14599																-0.33783	-0.70039	0.777608
			0.540482	-0.495745	0.733405	0.949034	-0.28463	0.990797										-0.415022	-1.14257	1.21561																-0.372329	-0.728295	0.81795
			0.603062	-0.516092	0.793747	0.881612	-0.288411	0.927589										-0.443256	-1.20605	1.28493																-0.350822	-0.745329	0.823766
			0.653011	-0.563143	0.862296	0.804886	-0.26091	0.846118										-0.376594	-1.13611	1.1969																-0.372583	-0.778714	0.863257
			0.662221	-0.622854	0.909111	0.75303	-0.237787	0.789681										-0.317177	-1.13958	1.1829																-0.401819	-0.805924	0.90054
			0.672688	-0.649546	0.935104	0.68617	-0.183736	0.710344										-0.244307	-1.22338	1.24753																-0.433017	-0.833288	0.939081
			0.62874	-0.805805	1.02207	0.699411	-0.171354	0.720096										-0.253349	-1.22328	1.24924																-0.472441	-0.865827	0.986335
			0.598476	-0.747021	0.957191	0.653646	-0.149443	0.670512																												-0.492985	-0.855582	0.987448
			0.546958	-0.720293	0.904425	1.17095	-0.092052	1.17456																												-0.543847	-0.857864	1.01573
			0.422807	-0.667622	0.790244	1.06341	-0.132392	1.07162																												-0.552844	-0.835618	1.00195
			0.750843	-0.538716	0.924111	0.913756	-0.211145	0.937834																												-0.60204	-0.869831	1.05786
			0.911152	-0.370501	0.9836	0.80721	-0.280132	0.854437																												-0.604443	-0.842646	1.03702
			0.871497	-0.387726	0.953854	0.74233	-0.260989	0.786873																												-0.66913	-0.842099	1.07558
			0.828602	-0.411238	0.92504	0.682741	-0.261646	0.731159																												-0.694277	-0.850966	1.09826
			0.788399	-0.355897	0.865006	0.620373	-0.250799	0.66915																												-0.702431	-0.842739	1.0971
			0.713674	-0.316077	0.780535	0.656463	-0.312889	0.727216																												-0.712104	-0.843731	1.10407
			0.69568	-0.129927	0.707709	0.573048	-0.315528	0.654173																												-0.709212	-0.849079	1.10631
			0.684635	-0.0417425	0.685906	0.509692	-0.303868	0.593398																												-0.706466	-0.85747	1.11101
			0.65506	-0.00534948	0.655082	0.396216	-0.318738	0.508508																												-0.694873	-0.882302	1.12308
			0.624781	0.00932067	0.624851	0.379515	-0.323027	0.498376																												-0.710492	-0.903257	1.1492
			0.580651	0.0053282	0.580675	0.404384	-0.31162	0.510523																												-0.711796	-0.903587	1.15027
			0.591533	0.0284376	0.592216	0.392566	-0.289472	0.487752																												-0.726859	-0.944486	1.1918
			0.59396	0.173817	0.618871	0.392772	-0.309834	0.500267																												-0.73224	-0.95647	1.20458
			0.588176	0.284993	0.653584	0.497199	-0.291746	0.576474																												-0.734243	-0.964482	1.21216
			0.579209	0.382994	0.694383	0.567922	-0.284503	0.635199																												-0.748332	-0.970245	1.22531
			0.593985	0.43973	0.73904	0.613912	-0.279466	0.674529																												-0.757776	-0.982242	1.24057
			0.586531	0.427959	0.726063	0.858531	-0.299364	0.909227																												-0.757209	-0.972398	1.23245
			0.585502	0.425141	0.723573	1.15161	-0.393681	1.21704																												-0.75515	-0.968802	1.22834
			0.561487	0.231124	0.607196	1.26741	-0.463912	1.34964																												-0.753489	-0.957395	1.21834
			0.578242	0.298025	0.650525	1.36825	-0.512321	1.46102																												-0.428251	-0.731513	0.84765
			0.579275	0.323261	0.663368	1.41373	-0.539129	1.51304																												-0.590614	-0.835467	1.02315
			0.544411	0.23547	0.593152	1.58575	-0.590076	1.69198																												-0.594415	-0.806743	1.00208
			0.541859	0.248155	0.59598	1.68808	-0.594343	1.78966																												-0.608068	-0.81914	1.02016
			0.526578	0.212748	0.567932	1.65552	-0.57631	1.75296																												-0.676595	-0.856115	1.0912
			0.506002	0.165165	0.532276	1.72549	-0.602659	1.82771																												-0.697017	-0.877336	1.12051
			0.49737	0.116163	0.510755	1.72763	-0.588919	1.82525																												-0.726762	-0.907678	1.16278
			0.485194	0.0607533	0.488982	1.64037	-0.545519	1.7287																												-0.730193	-0.919452	1.17413
			0.487619	0.00899683	0.487702	1.51354	-0.504838	1.59551																												-0.746935	-0.940655	1.20114
			0.487695	-0.0114242	0.487828	1.46579	-0.461411	1.53669																												-0.750246	-0.938253	1.20133
			0.480556	-0.0676087	0.485289	1.3442	-0.404822	1.40384																												-0.776124	-0.968063	1.24077
			0.545058	-0.199502	0.580421	1.26382	-0.366564	1.31591																												-0.756861	-1.00423	1.2575
			0.529467	-0.185987	0.561183	1.15248	-0.309676	1.19336																												-0.756099	-1.05424	1.29735
			0.60741	-0.292214	0.674044	1.11115	-0.245482	1.13794																												-0.770728	-1.0807	1.32738
			0.605679	-0.253463	0.656575	1.04691	-0.0717422	1.04937																												-0.748541	-1.07836	1.31269
			0.647384	-0.275133	0.703424	1.01899	-0.0718267	1.02151																												-0.745483	-1.07714	1.30995
			0.685498	-0.280923	0.740828	1.00072	-0.0640301	1.00277																												-0.857366	-0.85534	1.21107
			0.708591	-0.220442	0.742089	1.00632	-0.0510342	1.00761																												-0.812536	-0.943288	1.24499
			0.706727	-0.18158	0.729681	1.0167	-0.0426296	1.01759																												-0.806599	-0.98521	1.27328
			0.71479	-0.133959	0.727234	0.988407	-0.0608397	0.990278																												-0.588142	-0.832054	1.01893
			0.726851	-0.0926818	0.732737	0.966735	-0.0587073	0.968516																												-0.516924	-0.735916	0.899324
			0.754619	-0.0399663	0.755677	0.964059	-0.0243214	0.964366																												-0.516274	-0.438517	0.677374
			0.759486	-0.00186845	0.759488	0.939132	-0.0331252	0.939716																												-0.486812	-0.298481	0.571032
			0.72984	0.0768827	0.733879	0.921264	-0.0240879	0.921579																												-0.478948	-0.163163	0.505978
			0.708813	0.125212	0.719787	0.922333	0.00316584	0.922338																												-0.307532	-0.030296	0.309021
			0.712947	0.168154	0.732508	0.892419	0.019131	0.892624																												-0.3808	0.0154906	0.381115
			0.694841	0.176085	0.716806	0.868761	0.0338784	0.869422																												-0.19468	0.130212	0.234213
			0.636022	0.110427	0.645537	0.818508	-0.0454815	0.819771																												-0.294781	0.283643	0.409084
			0.557653	0.0680078	0.561785	0.74314	0.130004	0.754426																												-0.266187	0.312522	0.410518
			0.472095	0.0277057	0.472908	0.605483	0.266759	0.661642																												-0.378822	0.415347	0.562156
			0.395343	0.00587243	0.395387	0.498843	0.379123	0.626561																												-0.350538	0.425216	0.551076
			0.305833	-0.00861704	0.305955	0.483796	0.387727	0.619992																												-0.262363	0.392892	0.472439
			0.216027	0.0133062	0.216436	0.462689	0.425597	0.62866																												-0.18932	0.404686	0.44678
			0.117863	-0.0133424	0.118616	0.377342	0.438221	0.578294																												-0.0884944	0.381671	0.391796
			0.0299056	0.033685	0.0450447	0.373514	0.457152	0.59034																												-0.0302259	0.355331	0.356614
			-0.0581348	0.112593	0.126716	0.321651	0.455154	0.557337																												-0.00409267	0.342525	0.34255
			-0.139447	0.257054	0.292442	0.2336	0.488249	0.541255																												0.0324563	0.355658	0.357136
			-0.162193	0.304339	0.344861	0.167994	0.552878	0.577837																												0.0383926	0.362403	0.364431
			0.338042	-0.0589899	0.343151	0.107101	0.576223	0.586091																												0.0409745	0.32594	0.328505
			0.572766	0.0179828	0.573048	0.170717	0.594704	0.618722																												0.0461924	0.311489	0.314895
			0.657241	0.16136	0.676759	0.231616	0.641268	0.681814																												0.0734939	0.302713	0.311507
			0.737585	0.216926	0.768823	0.23852	0.64445	0.687174																												-0.00757771	0.350329	0.350411
			0.77183	0.249301	0.811094	0.292922	0.737225	0.793287																												-0.300947	0.250584	0.391614
			0.804122	0.334797	0.871035	0.334947	0.667805	0.747096																												-0.281018	0.351043	0.449669
			0.721814	0.206534	0.750781	0.264357	0.674301	0.72427																												-0.320201	0.405031	0.516312
			0.729969	0.135994	0.742529	0.321119	0.590856	0.672479																												-0.388747	0.456608	0.599679
			0.800566	0.108811	0.807927	0.356222	0.552649	0.657507																												-0.47684	0.490601	0.684153
			0.888799	0.151708	0.901654	0.352492	0.493641	0.606574																												-0.434512	0.485319	0.65141
			0.969108	0.141555	0.979392	0.403226	0.602878	0.725296																												-0.395283	0.548198	0.675848
			1.02776	0.128153	1.03572	0.356492	0.539141	0.646343																												-0.40543	0.60528	0.728517
			1.09734	0.100489	1.10194	0.301878	0.547675	0.625362																												-0.460343	0.696495	0.834878
			1.14167	0.0955733	1.14567	0.374963	0.51657	0.638312																												-0.484877	0.7544	0.896786
			1.19705	0.101641	1.20136	0.41478	0.544679	0.68463																												-0.499774	0.846652	0.983155
			1.2486	0.112924	1.2537	0.389178	0.552998	0.676215																												-0.512977	0.915801	1.04968
			1.26787	0.0970894	1.27159	0.387491	0.549074	0.672035																												-0.440623	0.972324	1.0675
			1.28509	0.118638	1.29056	0.419318	0.629628	0.756478																												-0.39838	1.01472	1.09012
			1.28763	0.121898	1.29339	0.42051	0.671788	0.792545																												-0.322391	1.03922	1.08807
			1.2955	0.170846	1.30672	0.432555	0.716863	0.837255																												-0.341686	1.08311	1.13573
			1.29289	0.154401	1.30208	0.405271	0.726451	0.83185																												-0.357295	1.08626	1.14352
			1.3055	0.197301	1.32033	0.408775	0.743286	0.848275																												-0.346827	1.07268	1.12735
			1.29482	0.215371	1.31261	0.417466	0.755115	0.862831																												-0.28365	1.03306	1.0713
			1.25167	0.12508	1.2579	0.378074	0.721441	0.814504																												-0.263593	1.00087	1.035
			1.1419	-0.29772	1.18007	0.345555	0.690736	0.77235																												-0.261345	0.9918	1.02566
			1.15234	-0.124356	1.15904	0.4223	0.724047	0.838201																												-0.269575	0.962068	0.999122
			1.07981	-0.400429	1.15167	0.474463	0.738333	0.87764																												-0.259082	0.875548	0.913077
			1.01394	-0.57299	1.16465	0.463266	0.717766	0.854285																												-0.276581	0.820901	0.866243
			0.929648	-0.768268	1.20602	0.406543	0.697472	0.807307																												-0.299034	0.763568	0.820035
			0.858224	-0.904925	1.24717	0.300284	0.59136	0.663232																												-0.339535	0.744005	0.817819
			0.826558	-0.901444	1.22303	0.352456	0.632739	0.724281																												-0.348254	0.697879	0.779946
			0.701929	-0.877151	1.12343	0.545353	0.331475	0.638189																												-0.407949	0.7385	0.843686
			0.578911	-0.94577	1.10888	0.590267	0.361021	0.691918																												-0.499682	0.763145	0.91218
			0.550894	-0.773692	0.949781	0.657724	0.275588	0.713127																												-0.449174	0.721846	0.850188
			0.417959	-0.544182	0.686166	0.631949	0.363025	0.728798																												-0.388005	0.655676	0.761879
			0.425223	-0.397755	0.582257	0.580256	0.374988	0.690878																												-0.328725	0.616099	0.698311
			0.434379	-0.183746	0.471644	0.550517	0.346855	0.650675																												-0.3384	0.66652	0.747505
			0.459393	-0.0739275	0.465303	0.537231	0.274782	0.603426																												-0.299734	0.679114	0.742318
			0.481686	-0.0806203	0.488386	0.644612	0.182364	0.669912																												-0.263861	0.692126	0.740716
			0.488258	-0.0977005	0.497937	0.782465	0.0672625	0.785351																												-0.192569	0.631536	0.660243
			0.50095	-0.132512	0.51818	0.807532	0.056501	0.809506																												-0.169812	0.623333	0.64605
			0.50918	-0.116872	0.522421	0.816984	0.0779128	0.82069																												-0.126124	0.485342	0.501462
			0.524875	-0.0330596	0.525915	0.838201	-0.0024065	0.838204																												-0.0929637	0.349553	0.361704
			0.529887	-0.0499424	0.532236	0.835027	-0.0241684	0.835377																												-0.0962841	0.273155	0.289627
			0.562784	-0.049015	0.564914	0.31693	-0.141608	0.347127																												-0.122038	0.197971	0.232564
			0.588036	-0.0605895	0.591149	0.329711	-0.105725	0.346248																												-0.176928	0.0956154	0.201112
			0.595078	-0.113492	0.605803	0.22727	-0.0825812	0.241809																												-0.242436	-0.0386416	0.245496
			0.604768	-0.126719	0.617901	0.205265	-0.0531728	0.21204																												-0.304291	-0.198806	0.363479
			0.634771	-0.0188929	0.635052	0.174976	-0.0808221	0.19274																												-0.350818	-0.345197	0.492173
			0.648497	0.0673922	0.651989	0.197313	-0.0600132	0.206238																												-0.466812	-0.532835	0.708397
			0.661107	0.171144	0.682901	0.202034	-0.0809055	0.217631																												-0.576916	-0.595999	0.829486
			0.666344	0.269754	0.718876	0.140409	-0.0672146	0.155668																												-0.658461	-0.622615	0.906213
			0.663266	0.296207	0.726403	0.234548	-0.0430733	0.23847																												-0.717001	-0.670375	0.981577
			0.644309	0.386603	0.751396	0.34093	-0.0308918	0.342327																												-0.764517	-0.740356	1.06424
			0.641207	0.458892	0.788498	0.309801	-0.010488	0.309979																												-0.809655	-0.7857	1.12821
			0.627707	0.541666	0.829106	0.25856	-0.0192408	0.259275																												-0.814554	-0.804104	1.14459
			0.636489	0.653152	0.91199	0.292345	-0.00591667	0.292405																												-0.825809	-0.804006	1.15256
			0.625186	0.715964	0.950506	0.302078	0.0165213	0.30253																												-0.819246	-0.79524	1.14174
			0.640303	0.71312	0.958399	0.337844	0.0372352	0.339889																												-0.812688	-0.793159	1.13559
						0.405434	-0.0977012	0.41704																												-0.80274	-0.752731	1.10045
						0.321142	-0.169501	0.363129																												-0.732719	-0.784958	1.07379
						0.361848	-0.244562	0.436743																												-0.691422	-0.76433	1.03066
						0.494464	-0.32035	0.589168																												-0.681254	-0.778866	1.03477
						0.615919	-0.357152	0.711978																												-0.671553	-0.781277	1.03023
						0.723639	-0.394413	0.824145																												-0.666262	-0.774643	1.02175
						0.853773	-0.402952	0.944086																												-0.660974	-0.768959	1.01399
						0.878132	-0.316918	0.93357																												-0.648996	-0.767614	1.0052
						0.899267	-0.318282	0.953931																												-0.50836	-0.49628	0.710439
						0.907462	-0.311917	0.959573																												-0.555104	-0.629918	0.839605
						1.00051	-0.406206	1.07983																												-0.562806	-0.69392	0.893463
						1.13186	-0.425915	1.20934																												-0.568212	-0.725488	0.921519
						1.00485	-0.376735	1.07315																												-0.456392	-0.49939	0.676523
						0.931138	-0.338387	0.990719																												-0.482997	-0.589224	0.761887
						0.915586	-0.360791	0.984108																												-0.501087	-0.613882	0.792426
						0.955954	-0.369251	1.02479																												-0.508143	-0.662062	0.834587
						0.863223	-0.387416	0.946174																												-0.502522	-0.69481	0.85749
						0.873433	-0.400514	0.960884																												-0.507616	-0.70754	0.870797
						0.981332	-0.440812	1.07579																												-0.544612	-0.752793	0.929139
						0.980614	-0.496533	1.09916																												-0.551434	-0.751611	0.932201
						0.944701	-0.538994	1.08765																												-0.403588	-0.49733	0.640484
						0.896422	-0.586053	1.07099																												-0.332013	-0.406555	0.5249
						0.907539	-0.605179	1.09081																												-0.415746	-0.584636	0.717387
						0.887024	-0.622128	1.08345																												-0.457277	-0.65767	0.801019
						0.735999	-0.602173	0.95095																												-0.468356	-0.68385	0.828859
						0.661851	-0.581257	0.880856																												-0.463327	-0.676838	0.820233
						0.64562	-0.569075	0.860623																												-0.474157	-0.654976	0.80859
						0.605145	-0.561185	0.825306																												-0.484501	-0.629586	0.794431
						0.456763	-0.524958	0.695855																												-0.479185	-0.629495	0.791127
						0.421358	-0.482243	0.640392																												-0.495583	-0.636816	0.806931
						0.410821	-0.444851	0.605529																												-0.542466	-0.684394	0.873307
						0.523886	-0.39446	0.655786																												-0.59533	-0.720479	0.934616
						0.407153	-0.415967	0.582067																												-0.350486	-0.507871	0.617068
						0.340152	-0.378584	0.508949																												-0.430726	-0.337366	0.54712
						0.393924	-0.387321	0.552444																												-0.505005	-0.484816	0.700055
						0.152643	-0.168004	0.226992																												-0.502091	-0.306438	0.588217
						0.202924	-0.265905	0.33449																												-0.506389	-0.238727	0.559839
						0.124697	-0.271581	0.298841																												-0.465338	-0.218593	0.514122
						0.146483	-0.221674	0.2657																												-0.468995	-0.152443	0.493148
						0.0670387	-0.193574	0.204854																												-0.416422	-0.123048	0.434222
						0.0160025	-0.163839	0.164619																												-0.31273	0.141894	0.343416
						-0.0494475	-0.154825	0.162529																												-0.279002	0.21367	0.351422
						0.0282375	-0.143382	0.146136																												-0.272942	0.263712	0.379528
						0.0268248	-0.204254	0.206008																												-0.264028	0.287147	0.390083
						-0.117617	-0.2949	0.317489																												-0.287696	0.268601	0.393593
						-0.0618831	-0.313581	0.319628																												-0.39561	0.269843	0.478876
						-0.126396	-0.33755	0.360439																												-0.361571	0.289571	0.463234
						-0.0335333	-0.33548	0.337152																												-0.353869	0.303633	0.466279
						0.0636619	-0.330376	0.336454																												-0.340849	0.316669	0.465249
						0.11066	-0.202328	0.230613																												-0.457541	0.338817	0.569334
						0.122956	-0.158811	0.200846																												-0.533319	0.36156	0.644325
						0.154627	-0.120896	0.196279																												-0.580234	0.391576	0.700002
						0.189172	-0.0979675	0.213034																												-0.62277	0.390623	0.735138
						0.221855	-0.0534617	0.228206																												-0.64643	0.382427	0.75108
						0.274834	0.0149433	0.27524																												-0.666147	0.392729	0.773297
						0.245016	0.18144	0.304882																												-0.667101	0.390814	0.773149
						0.558411	0.279737	0.624561																												-0.681937	0.388181	0.78468
						0.570469	0.301053	0.645033																												-0.691794	0.402049	0.800138
						0.481652	0.301372	0.568167																												-0.696478	0.402564	0.804449
						0.462682	0.310846	0.557404																												-0.643388	0.399423	0.757289
						0.494772	0.307618	0.582605																												-0.593184	0.382097	0.705595
						0.469897	0.277696	0.545819																												-0.549718	0.357651	0.655823
						0.483925	0.267586	0.552979																												-0.605007	0.388749	0.719138
						0.521603	0.264836	0.584985																												-0.559787	0.199592	0.594305
						0.604367	0.281994	0.666919																												-0.600213	0.168692	0.623468
						0.489992	0.282138	0.565415																												-0.560863	0.271293	0.623031
						0.425299	0.299751	0.520317																												-0.584898	0.357884	0.685701
						0.387387	0.339514	0.51511																												-0.60593	0.412377	0.732944
						0.37863	0.378957	0.535695																												-0.648305	0.482371	0.808073
						0.342061	0.41319	0.536407																												-0.681409	0.481085	0.834123
						0.349263	0.447503	0.567664																												-0.682169	0.554752	0.879263
						0.385457	0.494417	0.626917																												-0.692635	0.512765	0.861784
						0.363281	0.517913	0.632619																												-0.704605	0.591855	0.920196
						0.344491	0.541094	0.641449																												-0.684079	0.530474	0.86566
						0.170739	0.500007	0.528355																												-0.650836	0.583696	0.874236
						0.183845	0.493096	0.526253																												-0.636747	0.497896	0.808299
						0.123948	0.473893	0.489834																												-0.62553	0.38961	0.736942
						0.106005	0.459092	0.471171																												-0.621165	0.291928	0.686344
						0.188937	0.357628	0.404468																												-0.614637	0.184004	0.641588
						0.109382	0.346155	0.363026																												-0.606924	0.129732	0.620634
						0.0319691	0.303382	0.305062																												-0.661133	0.0389297	0.662279
						-0.0548373	0.327552	0.33211																												-0.584082	0.241161	0.63191
						-0.0572065	0.333579	0.338449																												-0.676186	0.0937561	0.682654
						-0.117495	0.348888	0.368141																												-0.718682	0.0697088	0.722055
						-0.0275898	0.389464	0.39044																												-0.80293	-0.00630695	0.802954
						-0.0477587	0.402604	0.405427																												-0.825999	-0.0102368	0.826062
						0.00992126	0.421064	0.421181																												-0.865564	-0.00559443	0.865582
						-0.00204123	0.443859	0.443864																												-0.893358	-0.0214084	0.893614
						-0.0216991	0.472387	0.472885																												-0.897902	-0.0202653	0.898131
						-0.0249961	0.502376	0.502998																												-0.921568	-0.0487182	0.922855
						-0.0680328	0.539577	0.543849																												-0.942097	-0.0611976	0.944082
						-0.106816	0.53866	0.549149																												-0.981287	-0.115691	0.988083
						-0.210179	0.542478	0.581771																												-0.99019	-0.154145	1.00212
						-0.24284	0.531729	0.584557																												-0.991931	-0.167901	1.00604
						-0.349247	0.506183	0.614975																												-0.844622	0.0999678	0.850518
						-0.417348	0.486077	0.640664																												-0.77458	0.182084	0.795694
						-0.469601	0.500098	0.686019																												-0.84955	0.0382871	0.850412
						-0.471293	0.488303	0.678643																												-0.912066	-0.0279399	0.912494
						-0.474293	0.476176	0.672085																												-0.942286	-0.0728442	0.945098
						-0.513298	0.449786	0.682483																												-0.957646	-0.108668	0.963792
						-0.487876	0.446333	0.661238																												-0.955943	-0.128925	0.964597
						-0.472047	0.437856	0.643852																												-0.956866	-0.163044	0.970658
						-0.409786	0.4323	0.595657																												-0.969044	-0.190589	0.987609
						-0.654966	0.367519	0.751033																												-0.81223	-0.0329472	0.812898
						-0.697185	0.362408	0.785752																												-0.909727	-0.18558	0.928462
						-0.236037	0.572247	0.619016																												-0.958242	-0.305331	1.00571
						-0.0598031	0.597998	0.60098																												-0.778414	-0.140469	0.790987
						-0.0182723	0.604922	0.605198																												-0.664199	-0.0882823	0.670041
						-0.108343	0.588723	0.598609																												-0.74814	-0.217262	0.779048
						-0.10613	0.590117	0.599584																												-0.619368	-0.109632	0.628996
						-0.101069	0.54987	0.559082																												-0.549576	-0.0679549	0.553761
						-0.156664	0.554131	0.575851																												-0.495363	-0.0458944	0.497485
						-0.170479	0.545666	0.571676																												-0.429201	-0.0139976	0.429429
						-0.152302	0.566528	0.586643																												-0.470473	-0.0925363	0.479487
						-0.0772108	0.57402	0.579189																												-0.401875	-0.0308235	0.403055
						-0.113226	0.541188	0.552906																												-0.328379	0.0230887	0.32919
						-0.144986	0.530313	0.549775																												-0.348479	-0.0312133	0.349874
						-0.208952	0.511566	0.552595																												-0.296471	0.0121065	0.296718
						-0.163604	0.505189	0.53102																												-0.294641	0.00911871	0.294782
																																				-0.338282	-0.0256602	0.339254
																																				-0.412028	-0.07011	0.417951
																																				-0.504358	-0.0953973	0.513301
																																				-0.613989	-0.126787	0.626943
																																				-0.69772	-0.109211	0.706215
																																				-0.787175	-0.148708	0.801098
																																				-0.891404	-0.187586	0.910927
																																				-0.951618	-0.189392	0.970281
																																				-1.03583	-0.226277	1.06026
																																				-1.07687	-0.229384	1.10103
																																				-1.10113	-0.212291	1.12141
																																				-1.09895	-0.192302	1.11565
																																				-1.07904	-0.161488	1.09106
																																				-1.06262	-0.14542	1.07253
																																				-1.03875	-0.114899	1.04508
																																				-1.03252	-0.0560977	1.03404
																																				-1.04194	-0.00462253	1.04195
																																				-1.04958	0.03563	1.05019
																																				-1.08701	0.0702552	1.08928
																																				-1.12932	0.0869478	1.13267
																																				-1.1832	0.0915741	1.18674
																																				-1.24744	0.082406	1.25016
																																				-1.29651	0.0736292	1.2986
																																				-1.2803	0.134017	1.2873
																																				-1.23091	0.212587	1.24914
																																				-1.46178	-0.171215	1.47177
																																				-1.22639	0.0993114	1.23041
																																				-1.03512	0.354701	1.09421
																																				-1.19768	0.124768	1.20416
																																				-1.04484	0.329205	1.09547
																																				-1.20503	0.157067	1.21522
																																				-1.08532	0.307885	1.12815
																																				-1.00326	0.413701	1.08521
																																				-0.897801	0.537713	1.04651
																																				-1.22495	0.193337	1.24011
																																				-1.04544	0.37923	1.1121
																																				-0.968188	0.459174	1.07155
																																				-1.24742	0.159761	1.25761
																																				-1.27051	0.103957	1.27475
																																				-1.12025	0.265547	1.15129
																																				-1.16366	0.157286	1.17424
																																				-1.20549	0.102156	1.20981
																																				-1.10254	0.248303	1.13015
																																				-1.18712	0.170706	1.19933
																																				-1.18266	0.178339	1.19603
																																				-1.04681	0.319711	1.09454
																																				-0.953933	0.445442	1.05281
																																				-0.817571	0.73237	1.09763
																																				-0.68122	0.936884	1.15837
																																				-0.928866	0.4664	1.03939
																																				-1.08057	0.237733	1.10641
																																				-1.16272	0.104969	1.16745
																																				-1.39503	-0.171892	1.40558
																																				-1.44865	-0.310523	1.48156
																																				-1.4723	-0.340831	1.51124
																																				-1.458	-0.33786	1.49663
																																				-1.49716	-0.384654	1.54578
																																				-1.48851	-0.416507	1.54568
																																				-1.54052	-0.508008	1.62212
																																				-1.56705	-0.582075	1.67167
																																				-1.57981	-0.666632	1.7147
																																				-1.58229	-0.767709	1.7587
																																				-1.55931	-0.832019	1.7674
																																				-1.48521	-0.825196	1.69906
																																				-1.48706	-0.895177	1.73571
																																				-1.40199	-0.984384	1.71306
																																				-1.3668	-1.06528	1.7329
																																				-1.33524	-1.14004	1.75572
																																				-1.30772	-1.17383	1.75727
																																				-1.28483	-1.1967	1.75581
																																				-1.25063	-1.20311	1.73538
																																				-1.21875	-1.1953	1.70707
																																				-1.20382	-1.16566	1.67569
																																				-1.19208	-1.16519	1.66695
																																				-1.24714	-0.755057	1.4579
																																				-0.796702	-0.262159	0.838726
																																				-0.708715	0.0616678	0.711393
																																				-0.497151	0.182899	0.529727
																																				-0.725105	-0.0486803	0.726738
																																				-0.645797	0.177088	0.669638
																																				-0.933443	0.0431975	0.934442
																																				-0.70187	0.196986	0.728989
																																				-0.494096	0.292862	0.574369
																																				-0.323281	0.272782	0.42299
																																				-0.385302	0.367497	0.532458
																																				-0.389036	0.404982	0.561569
																																				-0.429002	0.437347	0.61263
																																				-0.450449	0.440758	0.630215
																																				-0.448075	0.475998	0.653717
																																				-0.516864	0.524808	0.736595
																																				-0.542713	0.606531	0.81389
																																				-0.513769	0.598784	0.788987
																																				-0.619929	0.653	0.9004
																																				-0.720088	0.710165	1.01137
																																				-0.75028	0.759614	1.06768
																																				-0.979317	0.825203	1.28063
																																				-0.885275	0.842188	1.22188
																																				-0.91536	0.883771	1.27237
																																				-0.983333	1.05153	1.43968
																																				1.18983	-2.2152	2.51452
[truncated: 580 more columns]
